# Supplementary material for: Deep transfer learning for inter-chain contact predictions of transmembrane protein complexes
Source: Nat Commun. 2023 Aug 15;14:4935. doi: 10.1038/s41467-023-40426-3 (PMC10427616; doi:10.1038/s41467-023-40426-3)
Supplement: Supplementary file 6 — Source Data [file 41467_2023_40426_MOESM6_ESM.xlsx]

## Sheet: Table 1
The evaluation results different methods on the TMP test set of 52 transmembrane protein complexes when the experimental monomer structures are used as input. "-" means no output for this test case, and top n is the number of top considered contacts, and L is the length of the sequence.
PDBID	DeepTMP							CDPred							DeepHomo2.0							GLINTER							DeepHomo							DNCON2_Inter							DeepHomo2_TMP
	top1	top10	top25	top50	topL/10	topL/5	topL	top1	top10	top25	top50	topL/10	topL/5	topL	top1	top10	top25	top50	topL/10	topL/5	topL	top1	top10	top25	top50	topL/10	topL/5	topL	top1	top10	top25	top50	topL/10	topL/5	topL	top1	top10	top25	top50	topL/10	topL/5	topL	top1	top10	top25	top50	topL/10	topL/5	topL
1EK9	100	100	100	100	100	100	97.196	100	100	100	100	100	100	79.439	100	100	100	100	100	100	88.318	0	60	44	48	47.619	64.706	71.963	100	100	100	100	100	100	84.8131	100	100	100	100	100	97.647	69.159	100	100	100	100	100	100	90.654
1U7G	100	100	100	100	100	100	99.221	100	90	92	90	86.842	90.909	63.117	100	100	100	100	100	97.403	80.26	0	30	60	54	60.526	42.857	30.649	100	40	56	54	52.6316	58.4416	52.987	100	80	68	80	73.684	77.922	36.364	100	100	100	100	100	100	73.247
1UUN	100	100	100	100	100	100	93.478	0	0	36	36	22.222	33.333	27.174	100	60	32	36	44.444	33.333	33.152	100	100	100	76	100	88.889	36.957	0	0	8	4	0	5.55556	5.43478	100	60	48	48	66.667	44.444	31.522	100	100	76	72	88.889	83.333	51.087
2J58	100	100	100	100	100	100	96.1	0	20	28	24	31.429	22.535	13.928	100	80	60	60	71.429	59.155	37.883	0	0	16	28	25.714	28.169	23.955	100	40	44	44	48.5714	43.662	32.312	100	60	76	64	74.286	56.338	20.056	0	60	52	56	57.143	61.972	39.554
2JAF	100	100	100	98	100	98.148	76.642	100	90	88	64	81.481	61.111	47.445	0	0	0	6	0	5.556	5.109	0	20	8	4	7.407	3.704	4.015	0	0	0	0	0	0	0	100	40	16	8	14.815	7.407	4.38	100	80	84	64	81.481	62.963	22.628
2K1K	100	90	92	84	100	100	86.842	100	70	60	58	100	100	55.263	0	50	48	38	0	28.571	39.474	100	60	64	54	100	57.143	52.632	0	0	0	0	0	0	0	0	40	28	31.579	33.333	28.571	31.579	0	40	52	60	0	28.571	55.263
2KA1	100	80	68	58	66.667	85.714	60	100	60	56	42	100	71.429	42.857	0	20	20	10	0	14.286	14.286	100	80	68	48	100	71.429	57.143	0	0	0	0	0	0	0	0	0	4	2.857	0	0	2.857	0	30	36	48	0	28.571	34.286
2L2T	100	80	76	68	100	75	68.182	0	0	0	22	0	0	18.182	0	0	4	2	0	0	2.273	0	0	4	20	0	0	20.455	100	50	40	42	50	50	40.9091	0	0	0	0	0	0	0	100	70	80	62	100	87.5	61.364
2M6I	100	70	88	74	80	83.333	59.333	0	0	16	10	0	13.333	15.333	0	0	8	8	13.333	6.667	17.333	0	0	8	16	0	13.333	20	0	20	28	18	26.6667	23.3333	15.3333	0	0	0	0	0	0	8	0	20	24	40	20	26.667	38.667
2N90	100	80	72	60	100	85.714	64.103	100	50	40	28	100	42.857	30.769	0	0	4	6	0	0	7.692	0	0	8	20	0	0	17.949	0	0	0	0	0	0	0	0	20	8	5.128	0	14.286	5.128	0	50	32	34	33.333	57.143	38.462
2QTO	100	100	100	100	100	100	97.938	0	90	96	90	88.889	94.737	84.536	0	90	96	98	88.889	94.737	90.722	100	80	76	60	88.889	68.421	51.546	0	0	8	8	0	10.5263	9.27835	0	20	8	4	22.222	10.526	2.062	100	100	100	98	100	100	88.66
2QTS	100	100	100	100	100	98.851	86.073	100	40	20	18	16.279	14.943	8.676	0	70	76	78	76.744	71.264	46.119	100	40	40	32	37.209	37.931	31.735	100	40	16	16	18.6047	11.4943	13.4703	0	0	0	4	4.651	4.598	2.283	100	90	88	64	65.116	64.368	56.164
2ZY9	100	100	100	100	100	100	98.52	100	100	100	100	100	97.872	89.429	100	100	100	100	100	100	87.315	0	40	48	54	53.191	55.319	44.82	100	100	100	96	95.7447	95.7447	76.5328	0	0	0	0	0	8.511	12.896	100	100	100	100	100	100	85.835
3M73	100	100	100	100	100	100	96.815	100	100	100	100	100	96.774	85.669	0	0	8	4	6.452	3.226	4.777	0	0	0	4	0	6.452	8.917	0	0	0	0	0	0	1.91083	0	0	0	0	0	0	0	100	100	100	92	100	90.323	62.102
3UG9	0	10	16	10	12.121	10.606	12.012	0	90	88	88	84.848	81.818	68.468	100	30	12	10	15.152	10.606	22.222	0	10	12	6	9.091	10.606	6.607	0	10	12	10	9.09091	7.57576	6.60661	0	0	0	0	0	0	0	0	0	0	0	0	0	3.003
4F4S	100	100	100	100	100	100	100	100	50	44	52	42.857	60	48.684	100	40	52	40	57.143	33.333	40.789	0	80	84	88	71.429	73.333	89.474	100	80	56	46	100	66.6667	43.4211	0	0	0	4	0	0	2.632	100	100	100	100	100	100	100
4JKV	0	0	0	0	0	0	0	0	0	0	0	0	0	0.211	0	0	0	0	0	0	0.842	0	0	0	0	0	0	3.789	0	0	0	0	0	0	0.421053	0	0	0	0	0	0	0	0	0	0	0	0	0	0
4K7R	100	100	100	100	100	98.876	96.861	100	100	100	100	100	100	83.408	100	100	80	70	77.273	60.674	28.251	0	40	52	52	54.545	60.674	64.574	0	60	40	24	27.2727	24.7191	10.9865	100	100	100	100	100	100	64.574	100	100	100	100	100	100	91.928
4KJR	100	90	84	86	82.857	77.143	60.399	100	100	96	98	97.143	98.571	71.225	0	0	0	0	0	0	0	100	80	56	54	54.286	45.714	18.234	0	0	0	0	0	0	0.2849	0	0	0	4	5.714	2.857	1.709	0	20	16	16	22.857	14.286	7.692
4O6M	100	100	100	100	100	98.649	80.108	100	100	100	100	100	97.297	67.473	100	100	100	92	94.595	90.541	71.774	100	80	68	52	59.459	45.946	28.226	100	100	80	70	70.2703	62.1622	34.1398	0	0	0	0	0	0	0	100	100	100	96	100	91.892	67.473
4OR2	0	0	0	0	0	0	0.257	0	0	0	0	0	0	0	0	0	0	0	0	0	0.257	0	0	8	4	5.263	2.597	0.771	0	20	8	4	5.26316	2.5974	2.05656	0	0	0	0	0	0	0	0	0	0	0	0	0	2.057
4P6K	0	40	20	22	50	40	23.077	0	40	20	30	0	20	19.231	0	0	24	26	0	0	23.077	0	20	20	18	50	40	19.231	0	40	44	40	0	40	46.1538	-	-	-	-	-	-	-	0	40	32	30	0	0	34.615
4PD6	100	100	100	100	100	100	95.755	100	100	84	82	80.952	79.762	69.104	100	70	60	46	50	41.667	32.075	100	70	80	60	66.667	50	23.113	100	60	28	14	16.6667	10.7143	5.42453	0	0	0	0	0	0	8.019	100	100	92	88	90.476	80.952	55.189
4RYI	0	0	4	8	5.556	5.556	7.735	0	0	0	0	0	0	0	0	0	8	4	11.111	5.556	3.315	0	0	0	4	0	5.556	6.077	0	0	0	0	0	0	6.62983	0	0	0	0	0	0	2.21	0	10	4	2	5.556	2.778	3.315
4WIS	100	100	100	98	97.26	90.476	59.184	100	40	56	56	60.274	59.184	36.327	100	60	76	64	58.904	54.422	37.823	-	-	-	-	-	-	-	0	0	12	10	12.3288	14.2857	10.2041	0	0	0	0	0	0	0	0	40	40	36	30.137	34.014	22.585
5GUF	0	0	0	0	0	0	0	0	0	0	0	0	0	0	0	0	0	0	0	0	2.198	0	0	0	0	0	0	0	0	0	0	0	0	0	0	0	0	0	0	0	0	0	0	0	0	0	0	0	1.099
5NF8	0	0	0	0	0	0	0	0	0	0	0	0	0	0	0	0	0	0	0	0	0	0	0	0	0	0	0	0	0	0	0	0	0	0	0	0	0	0	0	0	0	0	0	0	0	0	0	0	0
5SV9	100	90	84	70	68.085	58.947	27.101	100	10	12	16	17.021	12.632	14.286	100	10	12	6	6.383	7.368	3.782	100	10	4	4	2.128	5.263	4.412	0	0	0	0	0	0	0.420168	0	0	0	0	0	0	0	0	0	16	14	14.894	12.632	9.244
5SVK	100	100	100	100	100	98.611	91.736	0	40	48	40	38.889	51.389	27.548	100	40	32	28	33.333	33.333	27.273	100	100	100	100	100	95.833	42.7	0	0	0	0	0	0	3.30579	0	0	0	4	0	2.778	2.755	100	30	24	24	22.222	26.389	33.333
5TIN	100	100	96	94	97.222	94.444	87.017	100	50	28	26	25	29.167	15.746	100	50	56	48	50	48.611	19.061	100	60	56	38	47.222	36.111	24.033	100	100	84	66	83.3333	50	17.4033	0	0	12	20	27.778	13.889	13.812	100	100	88	88	88.889	86.111	59.392
5W68	100	100	100	98	97.368	96.104	81.654	0	0	0	0	0	5.195	8.269	0	0	0	0	0	0	5.685	0	0	16	24	18.421	36.364	40.827	100	60	40	20	26.3158	18.1818	13.6951	0	60	56	42	42.105	38.961	26.357	100	100	96	76	84.211	76.623	52.196
5WQ7	100	100	100	100	98.387	97.6	85.486	100	60	60	44	35.484	24	8.612	0	20	24	28	25.806	25.6	16.746	-	-	-	-	-	-	-	0	0	0	0	0	6.4	13.3971	0	0	0	0	0	0	0.319	100	100	100	96	96.774	84	62.36
5Z1F	100	100	100	100	98.611	89.583	43.785	0	0	0	0	0	0	0.552	0	0	16	8	5.556	4.167	3.315	-	-	-	-	-	-	-	0	0	0	0	0	2.77778	3.1768	0	0	0	0	0	0	0	0	0	0	0	0	2.778	12.155
6BBI	100	100	100	100	100	100	91.589	100	20	32	24	28.571	23.81	13.084	100	100	68	64	76.19	71.429	44.393	100	80	80	80	85.714	78.571	56.542	0	0	0	0	0	0	5.60748	0	20	8	4	9.524	4.762	1.869	100	100	100	100	100	100	77.57
6DNF	100	100	100	100	100	100	63.92	0	40	40	40	48.571	38.571	17.045	100	100	96	76	80	80	41.477	100	100	84	62	74.286	62.857	31.25	0	0	0	4	0	5.71429	6.81818	0	0	0	0	0	0	0	100	100	76	84	82.857	77.143	46.591
6EHB	100	100	100	100	100	100	98.125	100	60	68	52	59.375	43.75	33.437	100	100	96	76	84.375	71.875	38.438	0	0	0	2	0	1.562	8.438	0	20	16	12	12.5	9.375	9.6875	0	0	0	0	0	3.125	6.875	100	100	100	98	100	93.75	68.75
6GYN	100	100	100	100	100	100	92.898	100	100	100	96	96.154	77.885	44.914	100	100	100	100	100	94.231	52.399	-	-	-	-	-	-	-	100	100	84	80	80.7692	72.1154	27.2553	0	0	0	0	0	0	0	100	100	100	100	100	100	72.553
6NT6	100	100	100	100	100	100	93.878	100	100	100	98	100	93.59	72.449	100	100	92	80	84.615	69.231	50.255	100	20	32	34	35.897	32.051	27.296	0	20	12	8	7.69231	6.41026	7.90816	0	0	0	0	0	0	2.041	100	100	100	92	94.872	89.744	56.888
6P2J	100	100	100	100	100	97.458	69.192	100	100	100	100	91.525	88.136	53.03	100	100	100	100	98.305	93.22	45.791	-	-	-	-	-	-	-	100	60	56	32	30.5085	20.339	10.4377	0	20	16	8	6.78	8.475	4.377	100	100	100	96	96.61	89.831	50.168
6SU3	100	100	100	100	100	100	96.212	100	100	100	100	100	100	88.258	0	90	88	78	88.462	76.923	55.682	0	40	24	32	23.077	32.692	26.515	0	20	48	40	46.1538	38.4615	19.697	0	0	0	0	0	0	0	100	100	100	82	100	82.692	70.076
6U1S	0	40	36	38	38.71	40.323	31.935	0	10	4	2	3.226	4.839	10.645	0	40	44	36	38.71	29.032	18.387	0	0	8	6	9.677	8.065	4.839	0	0	0	0	0	0	0	0	0	0	0	0	0	0	0	20	16	28	12.903	32.258	43.548
6UWM	100	100	88	82	89.286	80.702	68.641	0	0	12	10	10.714	10.526	12.892	0	40	40	32	35.714	28.07	23.345	100	70	60	48	57.143	45.614	24.042	0	0	0	2	0	1.75439	6.27178	0	0	0	0	0	0	0	100	100	84	82	85.714	84.211	43.206
6VX9	100	100	100	100	100	100	99.268	0	60	24	26	21.951	21.951	16.341	100	100	100	100	100	90.244	61.951	100	50	60	58	56.098	57.317	40.244	100	100	100	96	95.122	85.3659	52.6829	0	0	8	8	4.878	9.756	6.829	100	80	76	80	85.366	68.293	57.561
6X2J	100	100	100	98	98.413	98.413	81.616	100	100	100	92	93.651	76.984	33.597	100	100	84	88	90.476	93.651	79.873	-	-	-	-	-	-	-	0	0	0	0	0	0	4.4374	0	0	0	0	0	0	0.317	100	100	100	96	93.651	93.651	80.507
6YC3	100	80	76	68	77.778	68.519	64.835	100	30	40	28	37.037	27.778	24.176	0	0	0	0	0	0	11.355	100	50	40	38	37.037	35.185	15.751	0	20	8	12	11.1111	11.1111	10.989	0	0	0	0	0	0	3.663	100	80	76	64	77.778	59.259	53.48
6YZ2	100	100	96	98	96.296	98.182	93.116	100	80	88	82	88.889	83.636	54.71	100	100	92	84	92.593	83.636	64.855	0	0	16	12	18.519	14.545	17.029	0	0	4	6	3.7037	5.45455	7.97101	0	0	0	0	0	0	0	100	100	100	92	100	89.091	57.246
6ZYD	100	100	100	100	100	100	94.033	100	80	72	60	63.415	54.217	36.754	100	100	88	84	82.927	80.723	57.041	0	20	32	50	46.341	45.783	43.437	100	100	100	92	97.561	78.3133	52.0286	100	60	32	28	26.829	19.277	5.728	100	100	92	96	95.122	95.181	72.554
7AHL	100	100	96	96	93.103	94.828	72.014	100	20	16	12	13.793	10.345	6.826	0	20	16	8	13.793	6.897	13.652	100	100	84	88	82.759	89.655	65.87	0	0	0	0	0	0	0	0	0	0	4	0	3.448	8.191	0	20	16	12	13.793	13.793	17.065
7BP3	100	80	64	52	53.061	44.898	30.162	0	0	0	0	0	0	0	0	0	0	4	4.082	10.204	4.858	0	0	0	0	0	0	3.644	0	20	8	14	12.2449	13.2653	7.48988	0	0	8	4	4.082	8.163	3.644	0	0	0	6	6.122	5.102	7.085
7JJP	100	70	80	86	84.091	81.818	54.773	0	0	4	2	2.273	1.136	0.227	0	20	32	42	38.636	46.591	31.818	100	60	48	52	45.455	40.909	19.545	0	0	0	12	13.6364	20.4545	12.7273	0	0	8	12	13.636	9.091	4.545	100	80	72	72	77.273	54.545	23.182
7JKC	0	80	80	84	82.927	81.707	58.838	0	0	0	2	0	1.22	1.453	100	60	60	44	48.78	39.024	30.508	100	60	56	64	63.415	47.561	19.128	0	40	44	40	43.9024	34.1463	13.0751	0	0	0	0	0	2.439	3.874	100	80	76	64	60.976	53.659	29.54
7JM6	100	100	100	98	98.75	93.125	69.95	0	30	48	46	58.75	53.75	35.411	100	70	48	40	42.5	42.5	32.045	-	-	-	-	-	-	-	0	20	8	8	7.5	7.5	9.10224	0	0	8	8	7.5	3.75	2.743	100	40	60	68	63.75	56.875	41.521
Average	82.692	82.308	81.077	79.385	82.049	80.064	68.415	55.769	48.462	48.385	45.885	48.606	45.596	33.773	50	48.654	47.154	43.308	43.975	41.107	31.756	44.4444	38	38.3111	36.6222	39.8774	36.416	27.7416	28.8462	27.6923	24.8462	22	23.1763	21.435	15.6711	13.7255	13.3333	12	11.7169	12.5193	11.3926	7.9092	63.4615	65	63	60.9231	60.5532	58.5182	45.8596
The evaluation results of different methods on the TMP test set of 52 transmembrane protein complexes when the AlphaFold2-predicted monomer structures are used as input. "-" means no output for this test case, and top n is the number of top considered contacts, and L is the length of the sequence.
PDBID	DeepTMP							CDPred							DeepHomo2.0							GLINTER							DeepHomo							DNCON2_Inter							DeepHomo2_TMP
	top1	top10	top25	top50	topL/10	topL/5	topL	top1	top10	top25	top50	topL/10	topL/5	topL	top1	top10	top25	top50	topL/10	topL/5	topL	top1	top10	top25	top50	topL/10	topL/5	topL	top1	top10	top25	top50	topL/10	topL/5	topL	top1	top10	top25	top50	topL/10	topL/5	topL	top1	top10	top25	top50	topL/10	topL/5	topL
1EK9	100	100	100	100	100	100	96.963	100	100	100	100	100	100	78.972	100	100	100	100	100	100	89.252	0	0	12	18	12.5	21.875	18.438	100	100	100	100	100	97.6471	75.2336	100	100	100	100	100	100	69.626	100	100	100	100	100	100	91.121
1U7G	100	100	100	100	100	100	98.961	100	100	100	98	97.368	96.104	71.429	100	90	72	80	78.947	75.325	51.948	100	10	4	6	6.383	5.263	4.832	100	20	20	22	15.7895	19.4805	10.9091	100	80	68	80	73.684	72.727	34.286	100	100	100	98	100	96.104	69.091
1UUN	100	100	92	84	100	86.111	68.478	0	0	24	12	11.111	16.667	8.696	100	100	92	64	88.889	77.778	53.261	100	90	80	64	85.714	59.524	61.682	0	0	0	12	0	0	7.6087	100	80	48	56	66.667	50	34.783	100	80	64	48	66.667	55.556	49.457
2J58	100	100	100	96	100	94.366	81.337	0	50	36	40	40	28.169	18.106	100	40	28	18	25.714	15.493	15.877	100	80	64	50	100	71.429	57.143	0	0	0	8	5.71429	15.493	11.1421	100	60	76	64	74.286	53.521	18.942	100	20	52	56	57.143	50.704	35.933
2JAF	100	100	100	100	100	100	77.372	0	60	64	60	66.667	59.259	44.526	100	100	92	88	92.593	85.185	52.555	0	0	0	4	4.545	13.636	16.136	100	60	56	44	51.8519	40.7407	15.6934	100	40	16	8	14.815	7.407	5.109	100	100	80	64	74.074	62.963	37.956
2K1K	100	90	76	72	100	100	76.316	100	90	72	82	100	100	81.579	0	30	44	32	0	0	31.579	100	100	100	100	100	90.278	39.118	0	0	0	0	0	0	0	0	20	8	5.263	0	28.571	5.263	0	40	64	56	33.333	28.571	52.632
2KA1	100	100	88	80	100	100	85.714	100	60	72	60	100	71.429	62.857	0	30	20	14	0	28.571	20	0	0	0	0	0	0	0	0	0	0	0	0	0	0	0	0	4	2.857	0	0	2.857	0	40	28	32	0	42.857	31.429
2L2T	0	40	52	46	50	25	45.455	0	40	56	44	25	50	47.727	0	10	4	18	25	12.5	20.455	0	20	52	44	47.368	38.961	29.351	100	50	44	46	25	62.5	45.4545	0	0	0	0	0	0	0	100	70	72	56	100	87.5	56.818
2M6I	100	100	92	74	93.333	86.667	58	0	40	32	30	53.333	33.333	26	100	80	68	44	73.333	66.667	22	0	90	80	74	79.31	74.138	44.027	0	20	8	4	13.3333	6.66667	1.33333	0	40	36	36	40	40	30.667	100	60	72	68	66.667	73.333	56
2N90	100	70	60	48	66.667	57.143	48.718	0	40	44	44	66.667	57.143	48.718	0	0	0	0	0	0	0	0	0	4	10	3.226	11.29	8.065	0	0	0	0	0	0	0	0	0	8	5.128	0	0	5.128	0	40	40	34	33.333	57.143	38.462
2QTO	100	100	100	96	100	100	94.845	0	90	88	86	88.889	84.211	78.351	0	90	96	98	88.889	94.737	96.907	0	40	52	44	45.455	57.303	65.022	0	40	16	8	44.4444	21.0526	4.12371	0	0	8	4	0	10.526	2.062	100	100	96	98	100	100	92.784
2QTS	100	100	100	96	97.674	90.805	78.311	0	0	24	28	32.558	31.034	25.799	0	0	44	46	44.186	44.828	31.735	0	0	8	26	0	0	22.727	0	0	0	0	0	0	2.51142	0	0	8	4	4.651	6.897	2.74	100	80	64	60	53.488	58.621	35.388
2ZY9	100	100	100	98	97.872	98.936	96.829	100	100	100	96	95.745	93.617	82.875	100	100	100	100	100	100	81.607	0	0	8	4	5.263	2.597	0.514	100	100	100	100	100	89.3617	68.2875	0	0	8	20	19.149	27.66	19.239	100	100	100	100	100	97.872	78.013
3M73	100	100	100	100	100	100	94.904	100	100	100	100	100	100	82.484	100	100	100	100	100	96.774	59.554	0	0	16	8	0	0	10.256	100	80	76	60	70.9677	58.0645	26.7516	0	0	0	0	0	0	0	100	100	100	96	100	96.774	73.567
3UG9	100	80	68	60	66.667	54.545	35.736	100	100	100	96	96.97	95.455	72.973	100	30	12	10	9.091	7.576	8.408	0	10	12	10	9.091	10.606	10.511	0	20	12	6	9.09091	7.57576	5.70571	0	0	0	0	0	0	0.601	0	0	0	0	0	0	0
4F4S	100	100	100	98	100	100	97.368	100	100	100	100	100	100	96.053	100	60	40	44	42.857	40	38.158	0	10	20	26	25	22.807	16.725	0	0	16	18	0	13.3333	17.1053	0	0	8	8	0	0	5.263	100	100	100	100	100	100	100
4JKV	0	0	0	0	0	0	0.211	0	0	0	2	2.128	3.158	5.895	0	0	0	0	0	0	0.842	100	60	48	38	42.857	27.143	20.228	0	0	0	0	0	0	0	0	0	0	0	0	0	0	0	0	0	0	0	0	0
4K7R	100	100	100	100	100	100	96.188	100	100	100	100	100	100	90.135	100	80	72	68	72.727	51.685	28.7	0	20	16	8	14.815	7.407	4.015	0	50	48	40	40.9091	31.4607	13.4529	100	100	100	100	100	100	66.368	100	100	100	100	100	100	85.202
4KJR	100	70	72	72	77.143	68.571	51.852	100	100	100	94	100	92.857	69.801	0	0	0	0	0	0	0	0	80	64	54	60	59.155	33.983	0	0	0	0	0	0	0.2849	0	0	0	4	5.714	5.714	1.709	0	0	0	0	0	1.429	0.855
4O6M	100	100	100	94	97.297	91.892	73.118	100	100	100	100	100	97.297	65.323	100	100	96	94	97.297	82.432	49.462	0	20	20	20	50	40	19.231	100	60	44	32	43.2432	29.7297	18.2796	0	0	0	0	0	0	0	100	100	92	80	91.892	81.081	43.548
4OR2	0	20	12	6	7.895	5.195	4.627	0	0	0	0	0	0	0	0	0	0	0	0	0	0	0	20	24	32	26.829	24.39	19.855	0	0	4	4	5.26316	2.5974	2.05656	0	0	0	0	0	0	0	0	0	0	0	0	0	0
4P6K	100	30	24	20	50	40	23.077	0	10	16	26	0	0	16	0	0	16	24	0	0	19.231	0	0	0	0	0	0	4.211	0	40	44	48	0	60	46.1538	-	-	-	-	-	-	-	0	50	28	36	0	40	26.923
4PD6	100	100	100	100	100	98.81	88.915	100	70	76	76	76.19	73.81	66.981	100	70	44	34	40.476	27.381	21.226	100	40	36	34	33.333	31.481	14.286	0	20	16	12	14.2857	7.14286	2.35849	0	0	0	4	0	4.762	10.377	100	100	84	76	80.952	73.81	50
4RYI	0	0	4	12	5.556	13.889	10.497	0	0	0	0	0	0	0	0	0	0	0	0	0	0	100	80	60	56	51.22	50.602	39.857	0	0	0	0	0	0	7.73481	0	0	0	0	0	0	2.21	0	0	8	12	11.111	11.111	8.84
4WIS	100	100	76	64	65.753	63.265	47.619	100	50	56	62	61.644	51.701	24.898	0	40	56	48	45.205	46.259	33.061	-	-	-	-	-	-	-	0	0	8	16	10.9589	10.2041	7.21088	0	0	0	0	0	0	0	100	100	80	76	68.493	57.143	22.857
5GUF	0	0	0	0	0	0	0	0	0	0	0	0	0	0	0	0	0	0	0	0	1.099	0	0	0	0	0	0	0	0	0	0	0	0	0	0	0	0	0	0	0	0	0	0	0	0	0	0	0	0
5NF8	0	0	0	0	0	0	0	0	0	0	0	0	0	0	0	0	0	0	0	0	3.448	100	40	44	40	38.095	57.647	65.888	0	0	0	0	0	0	0	0	0	0	0	0	0	0	0	0	0	0	0	0	0
5SV9	0	60	48	40	40.426	40	30.042	100	80	56	40	42.553	46.316	33.193	0	0	0	0	0	3.158	1.891	100	60	44	46	33.333	57.143	44.737	0	0	0	0	0	0	0.630252	0	0	0	0	0	0	0	0	0	0	0	0	2.105	4.412
5SVK	100	100	100	100	100	100	93.113	0	0	0	6	5.556	4.167	7.713	100	100	72	54	63.889	61.111	35.262	100	100	100	68	91.429	57.143	28.977	0	20	8	12	11.1111	13.8889	13.2231	0	0	0	4	0	2.778	2.755	100	90	64	52	58.333	52.778	42.975
5TIN	100	90	92	92	94.444	91.667	87.017	0	0	20	14	13.889	12.5	14.641	100	20	16	14	11.111	16.667	14.641	100	60	52	42	48.649	36.486	25.538	100	80	68	56	52.7778	51.3889	22.3757	0	0	8	20	16.667	13.889	13.812	100	100	100	96	100	91.667	64.365
5W68	100	80	92	88	86.842	88.312	76.227	0	20	16	28	31.579	24.675	13.953	0	0	0	0	0	0	2.067	0	40	32	32	30.769	30.769	25	100	60	24	24	26.3158	20.7792	9.30233	0	50	56	50	52.632	46.753	28.941	100	100	92	76	78.947	72.727	52.196
5WQ7	100	100	96	92	93.548	92	77.831	0	0	16	12	9.677	4.8	8.612	0	0	0	0	0	0	0	-	-	-	-	-	-	-	0	0	0	0	0	0	0.637959	0	0	12	8	6.452	6.4	6.38	0	0	8	12	16.129	14.4	11.483
5Z1F	100	100	100	98	98.611	86.111	38.674	0	0	0	0	0	0	0	0	0	0	0	0	0	0.276	-	-	-	-	-	-	-	0	0	0	0	0	0	0	0	0	0	0	0	0	0	0	80	64	44	44.444	38.889	19.89
6BBI	100	100	96	92	95.238	95.238	87.383	0	60	44	36	52.381	33.333	19.626	100	40	60	64	66.667	61.905	32.243	100	70	48	58	53.659	51.22	48.049	0	20	8	4	9.52381	4.7619	10.7477	0	20	8	4	9.524	4.762	1.869	100	100	92	90	95.238	88.095	60.28
6DNF	100	100	100	96	97.143	92.857	68.466	100	80	60	44	42.857	41.429	12.216	100	100	84	68	77.143	70	38.636	100	70	72	64	64.286	55.952	28.774	0	0	0	0	0	0	2.84091	0	0	0	0	0	0	0	100	100	80	68	68.571	68.571	45.739
6EHB	100	100	100	100	100	100	95.937	100	100	92	64	75	56.25	36.562	0	30	52	60	56.25	57.812	41.875	0	80	80	88	71.429	86.667	92.105	0	30	24	18	21.875	17.1875	7.1875	0	0	0	0	0	0	6.875	100	100	100	96	100	96.875	70
6GYN	100	100	100	100	100	100	86.564	0	20	24	20	19.231	11.538	11.324	100	100	100	96	96.154	86.538	37.236	-	-	-	-	-	-	-	100	100	92	78	76.9231	61.5385	25.144	0	0	0	0	0	0	0	100	100	100	100	96.154	94.231	63.724
6NT6	100	90	92	84	87.179	82.051	74.49	0	70	68	62	61.538	50	27.296	100	100	100	80	89.744	76.923	46.173	100	40	48	62	65.116	58.621	37.671	0	0	0	4	0	5.12821	6.12245	0	0	0	0	0	0	3.061	100	100	92	92	94.872	79.487	41.837
6P2J	100	100	100	98	98.305	94.915	66.33	100	100	100	96	93.22	72.881	40.236	0	0	0	0	0	0	0	-	-	-	-	-	-	-	0	0	0	0	0	0	0	0	20	16	8	6.78	8.475	4.377	0	0	0	20	20.339	11.864	6.061
6SU3	100	100	100	100	100	100	98.106	100	100	100	98	100	98.077	85.606	0	90	76	72	76.923	73.077	53.409	0	0	16	28	5.556	19.444	25	0	0	0	8	0	7.69231	12.1212	0	0	0	0	0	0	0	100	100	80	70	80.769	71.154	49.621
6U1S	0	30	24	36	29.032	43.548	41.29	0	0	8	12	12.903	11.29	28.387	0	20	8	4	6.452	3.226	7.097	100	60	44	38	41.667	41.667	29.834	0	0	0	0	0	0	0	0	0	0	0	0	0	0	0	0	16	24	12.903	25.806	36.452
6UWM	100	80	84	76	82.143	75.439	62.718	0	0	0	2	3.571	1.754	10.105	100	80	72	50	64.286	50.877	20.906	0	0	24	28	22.222	25.455	19.203	0	0	0	0	0	0	1.0453	0	0	0	0	0	0	0	100	100	92	80	85.714	82.456	45.296
6VX9	100	100	100	100	100	100	97.805	100	40	48	38	46.341	28.049	16.341	100	100	72	68	68.293	67.073	36.829	100	60	76	64	55.556	68.421	53.608	100	100	100	88	95.122	80.4878	42.439	0	0	8	4	4.878	9.756	7.317	100	100	84	80	80.488	68.293	45.61
6X2J	100	100	100	100	100	96.825	80.666	100	100	100	98	96.825	88.889	61.49	100	100	100	100	95.238	74.603	44.057	-	-	-	-	-	-	-	0	0	0	0	0	0	0	0	0	0	0	0	0	0.317	100	100	92	96	93.651	82.54	50.555
6YC3	0	0	0	0	0	0	0	100	80	52	50	55.556	46.296	27.839	0	20	16	12	14.815	11.111	13.187	100	70	36	38	35.484	40.323	21.975	0	40	32	20	29.6296	18.5185	10.2564	0	0	0	0	0	0	3.663	0	80	72	56	66.667	59.259	48.718
6YZ2	100	100	100	100	100	100	92.029	100	100	100	84	100	85.455	60.145	0	80	92	86	88.889	81.818	60.507	0	0	0	4	4.082	4.082	4.251	0	0	0	0	0	0	1.44928	0	0	0	0	0	0	0	100	100	100	94	100	94.545	57.971
6ZYD	100	100	100	98	100	91.566	90.215	0	0	0	0	0	0	0.716	100	100	92	72	78.049	75.904	47.971	100	40	40	24	33.333	27.778	10.497	100	40	64	64	60.9756	67.4699	47.7327	100	60	36	32	34.146	21.687	8.115	100	100	100	100	100	97.59	78.759
7AHL	100	90	92	86	89.655	84.483	58.362	100	20	8	8	6.897	6.897	8.191	0	0	8	4	6.897	3.448	2.73	0	20	8	12	13.333	6.667	12	0	0	0	0	0	0	0	0	0	0	4	0	3.448	4.778	100	100	72	56	65.517	51.724	30.375
7BP3	0	0	0	0	0	0	0	0	0	0	0	0	0	0.405	0	0	0	0	0	0	0	0	20	40	36	38.298	32.979	34.461	0	0	0	0	0	0	3.4413	0	0	8	4	4.082	4.082	2.024	0	0	0	0	0	0	0.81
7JJP	0	60	52	42	45.455	37.5	30.682	0	0	0	0	0	0	0.909	0	20	20	24	22.727	22.727	16.364	0	20	20	20	25.641	30.769	25.51	0	40	16	16	18.1818	11.3636	8.18182	0	0	8	16	13.636	11.364	5	100	20	16	20	13.636	25	15.909
7JKC	0	0	4	10	9.756	13.415	17.433	0	10	4	6	7.317	14.634	7.264	100	40	32	24	24.39	21.951	8.475	0	20	44	52	47.368	54.545	41.86	0	0	0	8	4.87805	12.1951	6.2954	0	0	0	0	0	2.439	5.327	0	20	24	28	26.829	29.268	20.581
7JM6	100	100	100	94	93.75	90	57.855	100	100	84	62	58.75	56.25	35.287	0	40	68	60	52.5	41.25	21.571	-	-	-	-	-	-	-	0	20	16	16	12.5	10	7.98005	0	0	8	8	7.5	5	2.743	0	20	40	28	32.5	35	25.561
Average	76.9231	76.5385	74.7692	71.8846	75.3343	72.5216	62.3201	46.1538	49.6154	49.2308	46.4615	49.0367	44.8216	35.2737	46.1538	46.7308	44.9231	41.0769	42.0312	38.7379	27.1878	40	36.4444	36.6222	34.9778	36.0492	34.7481	27.4478	23.0769	23.2692	20.4615	19.1538	18.6666	18.3741	12.0874	13.7255	13.1373	13.0196	13.0049	12.8483	12.718	8.32518	61.5385	63.2692	59.6923	56.2308	57.0933	55.9018	40.8857
[truncated: 14 more columns]

## Sheet: Fig. 2
PDBID	number of chains	Ratio of transmembrane region (%)	IT_Model		DeepTMP
			top10	topL	top10	topL
1EK9	3	15.1869	100	96.495	100	97.196
1U7G	3	55.3525	100	96.364	100	99.221
1UUN	8	11.413	0	9.783	100	93.478
2J58	8	8.14607	80	50.139	100	96.1
2JAF	3	54.5455	60	36.861	100	76.642
2K1K	2	57.8947	30	21.053	90	86.842
2KA1	2	71.4286	10	45.714	80	60
2L2T	2	54.5455	40	29.545	80	68.182
2M6I	5	65.3333	0	0	70	59.333
2N90	2	58.9744	70	43.59	80	64.103
2QTO	4	68.0412	60	26.804	100	97.938
2QTS	3	10.7914	100	74.201	100	86.073
2ZY9	2	29.274	100	98.943	100	98.52
3M73	3	59.7444	100	86.943	100	96.815
3UG9	2	46.4286	0	3.303	10	12.012
4F4S	10	58.6667	100	67.105	100	100
4JKV	2	39.4273	0	0	0	0
4K7R	3	12.3543	100	96.413	100	96.861
4KJR	3	60.6154	0	0	90	60.399
4O6M	2	33.9394	100	82.527	100	80.108
4OR2	2	48.6111	0	3.856	0	0.257
4P6K	2	80	30	34.615	40	23.077
4PD6	3	50.6234	100	86.321	100	95.755
4RYI	2	66.8874	0	3.315	0	7.735
4WIS	2	39.2966	100	55.238	100	59.184
5GUF	2	69.6203	0	0	0	0
5NF8	2	61.6352	0	0	0	0
5SV9	2	55.2521	0	5.042	90	27.101
5SVK	3	12.8852	100	83.196	100	91.736
5TIN	5	25.1479	100	53.039	100	87.017
5W68	15	12.8571	0	1.034	100	81.654
5WQ7	15	11.8644	40	11.324	100	85.486
5Z1F	2	42.2629	100	44.199	100	43.785
6BBI	6	56.5789	0	6.542	100	91.589
6DNF	4	21.3333	90	46.875	100	63.92
6EHB	3	35.8491	100	68.125	100	98.125
6GYN	4	32.3232	100	80.998	100	92.898
6NT6	2	31.6547	100	99.49	100	93.878
6P2J	2	42.6471	100	73.737	100	69.192
6SU3	2	66.4062	100	96.212	100	96.212
6U1S	8	14.8387	40	27.742	40	31.935
6UWM	4	59.7285	80	26.481	100	68.641
6VX9	5	21.9178	100	90.488	100	99.268
6X2J	4	28.7253	100	42.472	100	81.616
6YC3	5	53.4799	0	1.099	80	64.835
6YZ2	4	53.125	100	37.319	100	93.116
6ZYD	7	16.0156	100	68.019	100	94.033
7AHL	7	8.19113	0	0	100	72.014
7BP3	2	61.9289	0	1.215	80	30.162
7JJP	6	44.898	0	0	70	54.773
7JKC	6	56.6327	0	0	80	58.838
7JM6	2	48.4258	100	70.698	100	69.95
Average	4.07692	42.3797	56.3462	42.0091	82.3077	68.4155

## Sheet: Fig. 3
PDBID	number of chains	Ratio of transmembrane region (%)	DT_Model		IT_Model		DeepTMP
			top10	topL	top10	topL	top10	topL
1EK9	3	15.1869	100	71.028	100	96.495	100	97.196
1U7G	3	55.3525	100	70.649	100	96.364	100	99.221
1UUN	8	11.413	80	34.239	0	9.783	100	93.478
2J58	8	8.14607	80	60.724	80	50.139	100	96.1
2JAF	3	54.5455	60	26.277	60	36.861	100	76.642
2K1K	2	57.8947	60	68.421	30	21.053	90	86.842
2KA1	2	71.4286	60	65.714	10	45.714	80	60
2L2T	2	54.5455	100	93.182	40	29.545	80	68.182
2M6I	5	65.3333	80	47.333	0	0	70	59.333
2N90	2	58.9744	70	61.538	70	43.59	80	64.103
2QTO	4	68.0412	100	91.753	60	26.804	100	97.938
2QTS	3	10.7914	0	22.831	100	74.201	100	86.073
2ZY9	2	29.274	40	33.615	100	98.943	100	98.52
3M73	3	59.7444	100	62.739	100	86.943	100	96.815
3UG9	2	46.4286	0	7.207	0	3.303	10	12.012
4F4S	10	58.6667	80	80.263	100	67.105	100	100
4JKV	2	39.4273	0	1.053	0	0	0	0
4K7R	3	12.3543	100	74.664	100	96.413	100	96.861
4KJR	3	60.6154	40	15.1	0	0	90	60.399
4O6M	2	33.9394	100	40.323	100	82.527	100	80.108
4OR2	2	48.6111	0	0.514	0	3.856	0	0.257
4P6K	2	80	30	23.077	30	34.615	40	23.077
4PD6	3	50.6234	80	45.991	100	86.321	100	95.755
4RYI	2	66.8874	0	11.05	0	3.315	0	7.735
4WIS	2	39.2966	0	0.816	100	55.238	100	59.184
5GUF	2	69.6203	10	8.242	0	0	0	0
5NF8	2	61.6352	0	0	0	0	0	0
5SV9	2	55.2521	0	1.05	0	5.042	90	27.101
5SVK	3	12.8852	0	22.865	100	83.196	100	91.736
5TIN	5	25.1479	70	33.702	100	53.039	100	87.017
5W68	15	12.8571	30	33.85	0	1.034	100	81.654
5WQ7	15	11.8644	80	33.812	40	11.324	100	85.486
5Z1F	2	42.2629	0	11.464	100	44.199	100	43.785
6BBI	6	56.5789	100	72.43	0	6.542	100	91.589
6DNF	4	21.3333	60	27.841	90	46.875	100	63.92
6EHB	3	35.8491	80	37.5	100	68.125	100	98.125
6GYN	4	32.3232	90	54.319	100	80.998	100	92.898
6NT6	2	31.6547	60	30.867	100	99.49	100	93.878
6P2J	2	42.6471	100	36.869	100	73.737	100	69.192
6SU3	2	66.4062	80	40.909	100	96.212	100	96.212
6U1S	8	14.8387	20	30.645	40	27.742	40	31.935
6UWM	4	59.7285	80	55.052	80	26.481	100	68.641
6VX9	5	21.9178	80	65.122	100	90.488	100	99.268
6X2J	4	28.7253	80	52.615	100	42.472	100	81.616
6YC3	5	53.4799	30	20.879	0	1.099	80	64.835
6YZ2	4	53.125	30	44.203	100	37.319	100	93.116
6ZYD	7	16.0156	90	59.427	100	68.019	100	94.033
7AHL	7	8.19113	60	47.782	0	0	100	72.014
7BP3	2	61.9289	0	0	0	1.215	80	30.162
7JJP	6	44.898	20	28.409	0	0	70	54.773
7JKC	6	56.6327	60	28.814	0	0	80	58.838
7JM6	2	48.4258	10	13.342	100	70.698	100	69.95
Average	4.07692	42.3797	53.4615	38.5021	56.3462	42.0091	82.3077	68.4155

## Sheet: Fig. 4
PDBID	Top L
	DeepTMP	CDPred	DeepHomo2.0	GLINTER	DeepHomo	DNCON2_Inter
1EK9	97.196	79.439	88.318	71.963	84.8131	69.159
1U7G	99.221	63.117	80.26	30.649	52.987	36.364
1UUN	93.478	27.174	33.152	36.957	5.43478	31.522
2J58	96.1	13.928	37.883	23.955	32.312	20.056
2JAF	76.642	47.445	5.109	4.015	0	4.38
2K1K	86.842	55.263	39.474	52.632	0	31.579
2KA1	60	42.857	14.286	57.143	0	2.857
2L2T	68.182	18.182	2.273	20.455	40.9091	0
2M6I	59.333	15.333	17.333	20	15.3333	8
2N90	64.103	30.769	7.692	17.949	0	5.128
2QTO	97.938	84.536	90.722	51.546	9.27835	2.062
2QTS	86.073	8.676	46.119	31.735	13.4703	2.283
2ZY9	98.52	89.429	87.315	44.82	76.5328	12.896
3M73	96.815	85.669	4.777	8.917	1.91083	0
3UG9	12.012	68.468	22.222	6.607	6.60661	0
4F4S	100	48.684	40.789	89.474	43.4211	2.632
4JKV	0	0.211	0.842	3.789	0.421053	0
4K7R	96.861	83.408	28.251	64.574	10.9865	64.574
4KJR	60.399	71.225	0	18.234	0.2849	1.709
4O6M	80.108	67.473	71.774	28.226	34.1398	0
4OR2	0.257	0	0.257	0.771	2.05656	0
4P6K	23.077	19.231	23.077	19.231	46.1538	-
4PD6	95.755	69.104	32.075	23.113	5.42453	8.019
4RYI	7.735	0	3.315	6.077	6.62983	2.21
4WIS	59.184	36.327	37.823	-	10.2041	0
5GUF	0	0	2.198	0	0	0
5NF8	0	0	0	0	0	0
5SV9	27.101	14.286	3.782	4.412	0.420168	0
5SVK	91.736	27.548	27.273	42.7	3.30579	2.755
5TIN	87.017	15.746	19.061	24.033	17.4033	13.812
5W68	81.654	8.269	5.685	40.827	13.6951	26.357
5WQ7	85.486	8.612	16.746	-	13.3971	0.319
5Z1F	43.785	0.552	3.315	-	3.1768	0
6BBI	91.589	13.084	44.393	56.542	5.60748	1.869
6DNF	63.92	17.045	41.477	31.25	6.81818	0
6EHB	98.125	33.437	38.438	8.438	9.6875	6.875
6GYN	92.898	44.914	52.399	-	27.2553	0
6NT6	93.878	72.449	50.255	27.296	7.90816	2.041
6P2J	69.192	53.03	45.791	-	10.4377	4.377
6SU3	96.212	88.258	55.682	26.515	19.697	0
6U1S	31.935	10.645	18.387	4.839	0	0
6UWM	68.641	12.892	23.345	24.042	6.27178	0
6VX9	99.268	16.341	61.951	40.244	52.6829	6.829
6X2J	81.616	33.597	79.873	-	4.4374	0.317
6YC3	64.835	24.176	11.355	15.751	10.989	3.663
6YZ2	93.116	54.71	64.855	17.029	7.97101	0
6ZYD	94.033	36.754	57.041	43.437	52.0286	5.728
7AHL	72.014	6.826	13.652	65.87	0	8.191
7BP3	30.162	0	4.858	3.644	7.48988	3.644
7JJP	54.773	0.227	31.818	19.545	12.7273	4.545
7JKC	58.838	1.453	30.508	19.128	13.0751	3.874
7JM6	69.95	35.411	32.045	-	9.10224	2.743
Average	68.415	33.773	31.756	27.7416	15.6711	7.9092

## Sheet: Fig. 5
PDBID	ln(Meff)	Contact Density	DeepTMP	CDPred	DeepHomo2.0	GLINTER	DeepHomo	DNCON2_Inter
			Top L	Top L	Top L	Top L	Top L	Top L
1EK9	7.345	1.5	97.196	79.439	88.318	71.963	84.8131	69.159
1U7G	7.151	1.313	99.221	63.117	80.26	30.649	52.987	36.364
1UUN	5.956	2.747	93.478	27.174	33.152	36.957	5.43478	31.522
2J58	7.645	3.013	96.1	13.928	37.883	23.955	32.312	20.056
2JAF	6.678	0.88	76.642	47.445	5.109	4.015	0	4.38
2K1K	0	2.382	86.842	55.263	39.474	52.632	0	31.579
2KA1	3.679	2.386	60	42.857	14.286	57.143	0	2.857
2L2T	7.005	1.886	68.182	18.182	2.273	20.455	40.9091	0
2M6I	7.191	1.293	59.333	15.333	17.333	20	15.3333	8
2N90	4.328	1.692	64.103	30.769	7.692	17.949	0	5.128
2QTO	7.092	2.32	97.938	84.536	90.722	51.546	9.27835	2.062
2QTS	7.079	1.559	86.073	8.676	46.119	31.735	13.4703	2.283
2ZY9	7.135	1.462	98.52	89.429	87.315	44.82	76.5328	12.896
3M73	7.064	1.191	96.815	85.669	4.777	8.917	1.91083	0
3UG9	5.972	1.059	12.012	68.468	22.222	6.607	6.60661	0
4F4S	6.93	5.704	100	48.684	40.789	89.474	43.4211	2.632
4JKV	6.783	0.343	0	0.211	0.842	3.789	0.421053	0
4K7R	7.215	1.415	96.861	83.408	28.251	64.574	10.9865	64.574
4KJR	7.368	0.875	60.399	71.225	0	18.234	0.2849	1.709
4O6M	6.617	0.636	80.108	67.473	71.774	28.226	34.1398	0
4OR2	7.29	0.325	0.257	0	0.257	0.771	2.05656	0
4P6K	0	2.769	23.077	19.231	23.077	19.231	46.1538	-
4PD6	6.954	0.85	95.755	69.104	32.075	23.113	5.42453	8.019
4RYI	7.054	0.68	7.735	0	3.315	6.077	6.62983	2.21
4WIS	6.753	0.735	59.184	36.327	37.823	-	10.2041	0
5GUF	6.493	0.324	0	0	2.198	0	0	0
5NF8	4.926	0.744	0	0	0	0	0	0
5SV9	7.584	0.437	27.101	14.286	3.782	4.412	0.420168	0
5SVK	6.254	1.702	91.736	27.548	27.273	42.7	3.30579	2.755
5TIN	7.482	1.638	87.017	15.746	19.061	24.033	17.4033	13.812
5W68	7.256	2.755	81.654	8.269	5.685	40.827	13.6951	26.357
5WQ7	7.577	2.075	85.486	8.612	16.746	-	13.3971	0.319
5Z1F	7.343	0.238	43.785	0.552	3.315	-	3.1768	0
6BBI	4.738	2.126	91.589	13.084	44.393	56.542	5.60748	1.869
6DNF	4.477	0.77	63.92	17.045	41.477	31.25	6.81818	0
6EHB	7.183	1.816	98.125	33.437	38.438	8.438	9.6875	6.875
6GYN	7.522	1.305	92.898	44.914	52.399	-	27.2553	0
6NT6	5.078	1.273	93.878	72.449	50.255	27.296	7.90816	2.041
6P2J	5.839	0.396	69.192	53.03	45.791	-	10.4377	4.377
6SU3	5.158	1.364	96.212	88.258	55.682	26.515	19.697	0
6U1S	0.693	2.139	31.935	10.645	18.387	4.839	0	0
6UWM	7.328	0.653	68.641	12.892	23.345	24.042	6.27178	0
6VX9	7.104	2.845	99.268	16.341	61.951	40.244	52.6829	6.829
6X2J	2.639	1.178	81.616	33.597	79.873	-	4.4374	0.317
6YC3	6.826	1.317	64.835	24.176	11.355	15.751	10.989	3.663
6YZ2	7.322	1.587	93.116	54.71	64.855	17.029	7.97101	0
6ZYD	7.672	1.482	94.033	36.754	57.041	43.437	52.0286	5.728
7AHL	4.877	2.423	72.014	6.826	13.652	65.87	0	8.191
7BP3	7.419	0.605	30.162	0	4.858	3.644	7.48988	3.644
7JJP	4.274	0.775	54.773	0.227	31.818	19.545	12.7273	4.545
7JKC	4.722	0.815	58.838	1.453	30.508	19.128	13.0751	3.874
7JM6	7.527	0.498	69.95	35.411	32.045	-	9.10224	2.743
Average	6.10763	1.46721	68.4155	33.7733	31.7562	27.7416	15.6711	7.9092
PDBID	Uniref				BFD				Uniref+BFD
	top10	top25	topL/5	topL	top10	top25	topL/5	topL	top10	top25	topL/5	topL
1EK9	100	100	100	97.196	100	100	100	96.963	100	100	100	96.262
1U7G	100	100	100	99.221	100	100	100	98.701	100	100	100	98.442
1UUN	100	100	100	93.478	100	100	100	86.957	100	100	100	97.826
2J58	100	100	100	96.1	100	100	100	88.301	100	100	97.183	87.187
2JAF	100	100	98.148	76.642	100	92	85.185	54.015	100	100	98.148	71.533
2K1K	90	92	100	86.842	90	96	85.714	94.737	90	96	85.714	94.737
2KA1	80	68	85.714	60	80	88	85.714	88.571	80	80	71.429	68.571
2L2T	80	76	75	68.182	10	32	12.5	40.909	70	80	62.5	72.727
2M6I	70	88	83.333	59.333	80	84	80	64	70	80	80	61.333
2N90	80	72	85.714	64.103	60	60	85.714	51.282	80	72	100	64.103
2QTO	100	100	100	97.938	90	68	63.158	73.196	100	100	100	98.969
2QTS	100	100	98.851	86.073	100	100	96.552	87.215	100	96	96.552	78.995
2ZY9	100	100	100	98.52	100	100	100	97.463	100	100	100	98.52
3M73	100	100	100	96.815	100	100	100	98.408	100	100	100	96.815
3UG9	10	16	10.606	12.012	10	4	1.515	5.105	0	0	0	0
4F4S	100	100	100	100	20	20	13.333	30.263	50	52	53.333	52.632
4JKV	0	0	0	0	0	0	0	0	0	0	0	0
4K7R	100	100	98.876	96.861	100	100	100	96.861	100	100	100	97.982
4KJR	90	84	77.143	60.399	100	100	100	96.581	100	92	88.571	78.063
4O6M	100	100	98.649	80.108	100	100	97.297	77.419	100	100	98.649	77.688
4OR2	0	0	0	0.257	0	0	0	0	0	0	0	0
4P6K	40	20	40	23.077	20	24	20	23.077	20	24	20	23.077
4PD6	100	100	100	95.755	100	100	100	94.811	100	100	100	95.047
4RYI	0	4	5.556	7.735	40	32	25	19.337	20	12	8.333	13.812
4WIS	100	100	90.476	59.184	100	100	91.156	55.238	100	100	92.517	45.034
5GUF	0	0	0	0	0	0	0	0	0	0	0	0
5NF8	0	0	0	0	0	0	0	0.575	0	0	0	0
5SV9	90	84	58.947	27.101	90	48	42.105	17.227	0	12	9.474	6.092
5SVK	100	100	98.611	91.736	100	100	94.444	83.196	100	100	98.611	82.92
5TIN	100	96	94.444	87.017	100	92	94.444	87.017	100	92	94.444	88.122
5W68	100	100	96.104	81.654	100	100	98.701	83.979	100	100	96.104	80.62
5WQ7	100	100	97.6	85.486	100	100	95.2	83.094	100	96	91.2	71.451
5Z1F	100	100	89.583	43.785	100	100	93.056	44.061	100	100	90.278	39.365
6BBI	100	100	100	91.589	100	100	100	100	100	100	100	100
6DNF	100	100	100	63.92	100	96	94.286	66.193	100	100	97.143	66.193
6EHB	100	100	100	98.125	100	100	100	95	100	100	100	98.75
6GYN	100	100	100	92.898	100	100	99.038	94.05	100	100	100	93.666
6NT6	100	100	100	93.878	100	100	100	94.388	100	100	100	95.918
6P2J	100	100	97.458	69.192	100	100	99.153	66.835	100	100	96.61	68.519
6SU3	100	100	100	96.212	100	100	100	96.212	100	100	100	96.591
6U1S	40	36	40.323	31.935	70	72	61.29	50.323	40	40	29.032	30.323
6UWM	100	88	80.702	68.641	100	96	91.228	65.505	100	92	85.965	67.944
6VX9	100	100	100	99.268	100	100	100	99.512	100	100	100	100
6X2J	100	100	98.413	81.616	0	0	2.381	4.913	100	100	97.619	80.824
6YC3	80	76	68.519	64.835	100	88	88.889	76.19	100	88	90.741	72.161
6YZ2	100	96	98.182	93.116	100	100	92.727	89.855	100	100	96.364	89.855
6ZYD	100	100	100	94.033	100	100	100	96.659	100	100	100	94.749
7AHL	100	96	94.828	72.014	90	88	89.655	77.133	100	96	93.103	73.379
7BP3	80	64	44.898	30.162	0	0	0	2.632	80	84	60.204	41.498
7JJP	70	80	81.818	54.773	80	92	89.773	67.273	90	96	90.909	69.773
7JKC	80	80	81.707	58.838	100	100	100	77.24	90	88	89.024	69.976
7JM6	100	100	93.125	69.95	100	100	99.375	75.062	100	100	88.75	60.349
Average	82.3077	81.0769	80.064	68.4155	77.5	76.3846	74.3958	65.6449	80.3846	80.1538	77.8558	67.4691
PDBID	basline				No_Module				No_TMP				No_Module+TMP
	top10	top25	topL/5	topL	top10	top25	topL/5	topL	top10	top25	topL/5	topL	top10	top25	topL/5	topL
1EK9	100	100	100	97.196	100	100	100	90.654	100	100	100	96.495	100	100	100	88.318
1U7G	100	100	100	99.221	100	100	100	73.247	100	100	100	96.364	100	100	97.403	80.26
1UUN	100	100	100	93.478	100	76	83.333	51.087	0	8	5.556	9.783	60	32	33.333	33.152
2J58	100	100	100	96.1	60	52	61.972	39.554	80	64	70.423	50.139	80	60	59.155	37.883
2JAF	100	100	98.148	76.642	80	84	62.963	22.628	60	52	48.148	36.861	0	0	5.556	5.109
2K1K	90	92	100	86.842	40	52	28.571	55.263	30	24	28.571	21.053	50	48	28.571	39.474
2KA1	80	68	85.714	60	30	36	28.571	34.286	10	40	0	45.714	20	20	14.286	14.286
2L2T	80	76	75	68.182	70	80	87.5	61.364	40	36	37.5	29.545	0	4	0	2.273
2M6I	70	88	83.333	59.333	20	24	26.667	38.667	0	0	0	0	0	8	6.667	17.333
2N90	80	72	85.714	64.103	50	32	57.143	38.462	70	64	85.714	43.59	0	4	0	7.692
2QTO	100	100	100	97.938	100	100	100	88.66	60	44	47.368	26.804	90	96	94.737	90.722
2QTS	100	100	98.851	86.073	90	88	64.368	56.164	100	100	97.701	74.201	70	76	71.264	46.119
2ZY9	100	100	100	98.52	100	100	100	85.835	100	100	100	98.943	100	100	100	87.315
3M73	100	100	100	96.815	100	100	90.323	62.102	100	96	93.548	86.943	0	8	3.226	4.777
3UG9	10	16	10.606	12.012	0	0	0	3.003	0	0	1.515	3.303	30	12	10.606	22.222
4F4S	100	100	100	100	100	100	100	100	100	96	100	67.105	40	52	33.333	40.789
4JKV	0	0	0	0	0	0	0	0	0	0	0	0	0	0	0	0.842
4K7R	100	100	98.876	96.861	100	100	100	91.928	100	100	100	96.413	100	80	60.674	28.251
4KJR	90	84	77.143	60.399	20	16	14.286	7.692	0	0	0	0	0	0	0	0
4O6M	100	100	98.649	80.108	100	100	91.892	67.473	100	100	100	82.527	100	100	90.541	71.774
4OR2	0	0	0	0.257	0	0	0	2.057	0	0	0	3.856	0	0	0	0.257
4P6K	40	20	40	23.077	40	32	0	34.615	30	36	40	34.615	0	24	0	23.077
4PD6	100	100	100	95.755	100	92	80.952	55.189	100	100	100	86.321	70	60	41.667	32.075
4RYI	0	4	5.556	7.735	10	4	2.778	3.315	0	0	2.778	3.315	0	8	5.556	3.315
4WIS	100	100	90.476	59.184	40	40	34.014	22.585	100	96	92.517	55.238	60	76	54.422	37.823
5GUF	0	0	0	0	0	0	0	1.099	0	0	0	0	0	0	0	2.198
5NF8	0	0	0	0	0	0	0	0	0	0	0	0	0	0	0	0
5SV9	90	84	58.947	27.101	0	16	12.632	9.244	0	20	7.368	5.042	10	12	7.368	3.782
5SVK	100	100	98.611	91.736	30	24	26.389	33.333	100	92	94.444	83.196	40	32	33.333	27.273
5TIN	100	96	94.444	87.017	100	88	86.111	59.392	100	96	83.333	53.039	50	56	48.611	19.061
5W68	100	100	96.104	81.654	100	96	76.623	52.196	0	0	0	1.034	0	0	0	5.685
5WQ7	100	100	97.6	85.486	100	100	84	62.36	40	28	10.4	11.324	20	24	25.6	16.746
5Z1F	100	100	89.583	43.785	0	0	2.778	12.155	100	100	93.75	44.199	0	16	4.167	3.315
6BBI	100	100	100	91.589	100	100	100	77.57	0	0	0	6.542	100	68	71.429	44.393
6DNF	100	100	100	63.92	100	76	77.143	46.591	90	84	71.429	46.875	100	96	80	41.477
6EHB	100	100	100	98.125	100	100	93.75	68.75	100	96	90.625	68.125	100	96	71.875	38.438
6GYN	100	100	100	92.898	100	100	100	72.553	100	100	96.154	80.998	100	100	94.231	52.399
6NT6	100	100	100	93.878	100	100	89.744	56.888	100	100	100	99.49	100	92	69.231	50.255
6P2J	100	100	97.458	69.192	100	100	89.831	50.168	100	100	98.305	73.737	100	100	93.22	45.791
6SU3	100	100	100	96.212	100	100	82.692	70.076	100	100	100	96.212	90	88	76.923	55.682
6U1S	40	36	40.323	31.935	20	16	32.258	43.548	40	48	37.097	27.742	40	44	29.032	18.387
6UWM	100	88	80.702	68.641	100	84	84.211	43.206	80	60	49.123	26.481	40	40	28.07	23.345
6VX9	100	100	100	99.268	80	76	68.293	57.561	100	100	98.78	90.488	100	100	90.244	61.951
6X2J	100	100	98.413	81.616	100	100	93.651	80.507	100	100	90.476	42.472	100	84	93.651	79.873
6YC3	80	76	68.519	64.835	80	76	59.259	53.48	0	0	0	1.099	0	0	0	11.355
6YZ2	100	96	98.182	93.116	100	100	89.091	57.246	100	72	67.273	37.319	100	92	83.636	64.855
6ZYD	100	100	100	94.033	100	92	95.181	72.554	100	100	89.157	68.019	100	88	80.723	57.041
7AHL	100	96	94.828	72.014	20	16	13.793	17.065	0	0	0	0	20	16	6.897	13.652
7BP3	80	64	44.898	30.162	0	0	5.102	7.085	0	0	0	1.215	0	0	10.204	4.858
7JJP	70	80	81.818	54.773	80	72	54.545	23.182	0	0	0	0	20	32	46.591	31.818
7JKC	80	80	81.707	58.838	80	76	53.659	29.54	0	0	0	0	60	60	39.024	30.508
7JM6	100	100	93.125	69.95	40	60	56.875	41.521	100	100	97.5	70.698	70	48	42.5	32.045
Average	82.308	81.077	80.064	68.415	65	63	58.5182	45.8596	56.3462	54.8462	52.4337	42.0091	48.654	47.154	41.107	31.756

## Sheet: Fig. 6
PDBID	Topology	Average Entropy	DeepTMP				DeepTMPα
			top10	top25	topL/5	topL	top10	top25	topL/5	topL
1EK9	Alpha+Beta	2.05907	100	100	100	97.196	100	100	100	96.729
1U7G	Alpha	1.72956	100	100	100	99.221	100	100	100	98.701
1UUN	Beta	1.72142	100	100	100	93.478	100	100	100	99.457
2J58	Alpha+Beta	1.531	100	100	100	96.1	100	96	98.592	92.201
2JAF	Alpha	1.65744	100	100	98.148	76.642	100	100	96.296	70.438
2K1K	Alpha	0	90	92	100	86.842	90	80	85.714	76.316
2KA1	Alpha	1.02215	80	68	85.714	60	70	56	71.429	48.571
2L2T	Alpha	1.97444	80	76	75	68.182	100	96	100	93.182
2M6I	Alpha	1.80939	70	88	83.333	59.333	100	92	90	74
2N90	Alpha	1.36609	80	72	85.714	64.103	70	68	85.714	61.538
2QTO	Alpha	2.08263	100	100	100	97.938	100	100	100	87.629
2QTS	Alpha+Beta	2.05224	100	100	98.851	86.073	100	100	98.851	83.79
2ZY9	Alpha	1.58649	100	100	100	98.52	100	100	100	97.674
3M73	Alpha	1.9828	100	100	100	96.815	100	100	100	95.223
3UG9	Alpha	1.35684	10	16	10.606	12.012	60	56	46.97	36.036
4F4S	Alpha	1.73335	100	100	100	100	100	100	100	100
4JKV	Alpha	1.37769	0	0	0	0	0	0	0	0
4K7R	Alpha+Beta	1.99278	100	100	98.876	96.861	90	96	98.876	95.291
4KJR	Alpha	1.77141	90	84	77.143	60.399	90	80	62.857	52.991
4O6M	Alpha	1.39457	100	100	98.649	80.108	100	100	100	83.602
4OR2	Alpha	1.63513	0	0	0	0.257	0	0	0	0
4P6K	Alpha	0	40	20	40	23.077	20	16	20	15.385
4PD6	Alpha	1.56497	100	100	100	95.755	100	100	100	95.519
4RYI	Alpha	1.60447	0	4	5.556	7.735	0	0	0	4.972
4WIS	Alpha	1.4911	100	100	90.476	59.184	100	96	91.156	57.007
5GUF	Alpha	1.28868	0	0	0	0	0	0	0	0
5NF8	Alpha	1.17631	0	0	0	0	0	0	0	0
5SV9	Alpha	1.78849	90	84	58.947	27.101	30	40	25.263	12.395
5SVK	Alpha+Beta	1.55214	100	100	98.611	91.736	100	100	98.611	92.011
5TIN	Alpha+Beta	1.90142	100	96	94.444	87.017	80	88	88.889	83.978
5W68	Alpha+Beta	1.68806	100	100	96.104	81.654	70	68	55.844	47.287
5WQ7	Alpha+Beta	1.58617	100	100	97.6	85.486	100	92	64.8	46.411
5Z1F	Alpha	1.78765	100	100	89.583	43.785	100	100	94.444	43.923
6BBI	Alpha	1.15025	100	100	100	91.589	100	100	100	90.654
6DNF	Alpha+Beta	1.166	100	100	100	63.92	100	100	91.429	64.773
6EHB	Beta	2.01054	100	100	100	98.125	100	88	93.75	76.25
6GYN	Alpha	1.83479	100	100	100	92.898	100	100	99.038	90.019
6NT6	Alpha	1.38897	100	100	100	93.878	100	96	93.59	90.561
6P2J	Alpha	1.3122	100	100	97.458	69.192	100	100	99.153	72.222
6SU3	Alpha	1.52517	100	100	100	96.212	100	100	100	91.667
6U1S	Alpha	0.38287	40	36	40.323	31.935	30	28	25.806	33.871
6UWM	Alpha	1.80412	100	88	80.702	68.641	100	96	92.982	76.307
6VX9	Alpha	1.58068	100	100	100	99.268	100	100	100	100
6X2J	Alpha	0.895548	100	100	98.413	81.616	50	28	57.143	47.068
6YC3	Alpha	1.73965	80	76	68.519	64.835	0	0	0	0
6YZ2	Alpha	2.00833	100	96	98.182	93.116	100	96	87.273	76.812
6ZYD	Alpha+Beta	1.47587	100	100	100	94.033	100	100	98.795	86.158
7AHL	Beta	1.60412	100	96	94.828	72.014	90	64	55.172	47.782
7BP3	Alpha	2.06567	80	64	44.898	30.162	0	4	7.143	12.146
7JJP	Alpha+Beta	0.970523	70	80	81.818	54.773	100	92	89.773	56.818
7JKC	Alpha	1.0832	80	80	81.707	58.838	90	88	82.927	54.722
7JM6	Alpha	1.57805	100	100	93.125	69.95	90	96	93.75	68.579
Average		1.5162	82.308	81.077	80.064	68.415	71.1509	69.4956	64.5299	62.8746
PDBID	Extra				Cyto				TM
	top10	top25	topL/5	topL	top10	top25	topL/5	topL	top10	top25	topL/5	topL
1EK9	-	-	-	-	100	100	100	98.63	-	100	100	87.037
1U7G	100	100	100	88.889	100	100	100	100	100	100	100	100
1UUN	100	100	100	96.552	-	-	-	-	-	-	-	100
2J58	-	-	-	-	100	100	100	96.273	-	-	-	96.875
2JAF	-	100	100	78.947	100	100	96.296	69.231	-	100	100	79.2
2K1K	-	-	-	-	-	-	-	-	90	92	100	86.842
2KA1	-	-	-	-	-	-	-	-	80	73.913	85.714	65.625
2L2T	-	-	-	100	-	-	-	-	80	76	75	67.442
2M6I	-	-	-	-	-	-	0	22.222	66.667	86.364	84	62.81
2N90	-	-	-	-	-	-	-	-	80	72	85.714	64.103
2QTO	100	100	100	100	-	-	-	100	100	100	100	97.059
2QTS	100	100	100	92.768	-	-	-	-	-	-	-	17.241
2ZY9	100	100	100	96.835	-	-	-	100	100	100	100	99.18
3M73	100	100	100	98.718	-	-	-	75	100	100	100	97.872
3UG9	0	60	38.462	39.506	-	-	-	-	12.5	6.25	2.174	2.618
4F4S	-	100	-	100	-	100	-	100	100	100	100	100
4JKV	0	0	0	0	-	0	0	0	-	-	0	0
4K7R	100	100	100	99.452	-	-	-	-	-	100	93.333	87.879
4KJR	-	-	0	38.462	-	100	100	93.333	90	82.609	77.049	58.025
4O6M	100	100	100	85.484	-	-	-	70	100	100	96.552	83.333
4OR2	0	0	0	0.27	-	-	-	-	-	-	-	0
4P6K	-	-	-	-	-	0	-	0	40	20.833	40	24
4PD6	-	-	-	0	-	-	100	100	100	100	100	95.963
4RYI	0	0	0	0	-	-	-	-	0	5.556	7.143	8.943
4WIS	100	100	90.141	59.254	-	-	-	-	-	-	-	38.095
5GUF	-	-	-	-	-	-	-	0	0	0	0	0
5NF8	0	0	0	0	-	-	-	0	-	0	0	0
5SV9	88.889	85.714	60.274	25.155	-	-	-	-	-	-	-	23.81
5SVK	100	100	100	95.205	-	-	100	97.778	-	-	0	34.783
5TIN	-	100	100	95.652	-	100	100	100	100	93.75	91.837	81.865
5W68	-	-	-	-	100	100	96.104	81.654	-	-	-	-
5WQ7	-	-	-	-	100	100	97.6	85.486	-	-	-	-
5Z1F	100	100	91.406	48.925	-	-	-	-	-	-	100	37.288
6BBI	-	-	-	41.176	-	100	100	80.556	100	100	100	100
6DNF	-	100	100	73.494	-	-	-	-	100	100	100	64.167
6EHB	100	100	100	97.5	100	100	100	96.429	100	100	100	98.63
6GYN	-	-	-	75	100	100	100	94.34	-	-	100	93.506
6NT6	-	-	-	-	100	100	100	96.154	100	100	100	91.86
6P2J	-	100	94.444	61.29	-	100	97.143	72.951	100	100	97.872	79.048
6SU3	-	100	100	94.118	-	-	-	100	100	100	100	96.241
6U1S	50	60	41.667	26.761	66.667	42.857	37.5	31.148	20	25	41.935	35.333
6UWM	-	-	-	-	100	66.667	52.174	41.441	100	100	100	86.111
6VX9	100	100	100	99.102	-	-	-	-	-	100	100	100
6X2J	-	-	100	81.818	-	-	100	61.905	100	100	98.718	83.758
6YC3	100	77.778	76.19	72.727	-	-	-	100	77.778	75	67.857	62.143
6YZ2	-	100	100	84.211	-	50	66.667	87.931	100	100	100	98.529
6ZYD	100	100	100	96.216	-	-	-	-	-	-	-	82.353
7AHL	-	-	-	-	100	96	94.828	71.918	-	-	-	100
7BP3	33.333	20	4	9.89	100	73.333	69.231	48.684	100	100	80	40.201
7JJP	60	66.667	61.905	25.893	-	100	95	65.254	100	100	90.625	64.341
7JKC	100	100	66.667	26.471	-	100	100	83.186	85.714	86.667	82.857	58.824
7JM6	-	-	-	0	100	100	97.561	75.443	100	100	86.667	64.765
Average	73.2889	80.3175	73.4896	61.6857	97.6191	84.5357	84.6194	72.1374	82.5048	81.4722	78.2154	65.954

## Sheet: Fig. 7
PDB ID	Number of chains	Max probability		Probability Threshold	Success Rate					Probability Threshold	Precision			False positive rate
					Oligomer	Monomer	Oligomer>2	Dimer			Top10	Top100	TopL	Top10	Top100	TopL
1EK9	3	0.980997		0	100	0	100	0		0	82.3077	76.7692	69.3789	100	100	100
1U7G	3	0.989828		0.01	100	0	100	0		0.01	82.3077	76.7692	69.3789	100	100	100
1UUN	8	0.964142		0.02	100	0	100	0		0.02	82.3077	76.7692	69.3789	100	100	100
2J58	8	0.984089		0.03	100	0	100	0		0.03	82.3077	76.7692	69.3789	100	100	100
2JAF	3	0.969185		0.04	100	0	100	0		0.04	82.3077	76.7692	69.3789	100	100	100
2K1K	2	0.612896		0.05	100	0	100	0		0.05	82.3077	76.7692	69.3789	100	100	100
2KA1	2	0.719064		0.06	100	0	100	0		0.06	82.3077	76.7692	69.3789	100	100	100
2L2T	2	0.690433		0.07	100	0	100	0		0.07	82.3077	76.7692	69.3789	100	100	100
2M6I	5	0.978365		0.08	100	0	100	0		0.08	82.3077	76.7692	69.3789	100	100	100
2N90	2	0.90838		0.09	100	0	100	0		0.09	82.3077	76.7692	70.1464	100	100	100
2QTO	4	0.97979		0.1	100	0	100	0		0.1	82.3077	76.7692	70.7703	100	100	100
2QTS	3	0.981933		0.11	100	0	100	0		0.11	82.3077	76.7692	71.1569	100	100	100
2ZY9	2	0.987961		0.12	100	0	100	0		0.12	82.3077	77.0805	71.4893	100	100	100
3M73	3	0.987396		0.13	100	0	100	0		0.13	82.3077	77.6157	71.8407	100	100	100
3UG9	2	0.425128		0.14	100	0	100	0		0.14	82.3077	78.1557	72.3061	100	100	99.4583
4F4S	10	0.935028		0.15	100	0	100	0		0.15	82.3077	78.5191	73.0277	100	100	98.8243
4JKV	2	0.409463		0.16	100	0	100	0		0.16	82.9457	78.7247	73.6322	100	100	97.821
4K7R	3	0.97359		0.17	100	0	100	0		0.17	83.7573	78.9033	74.1442	100	100	96.4668
4KJR	3	0.813041		0.18	100	0	100	0		0.18	83.8583	78.9337	74.528	100	100	94.2263
4O6M	2	0.980697		0.19	100	0	100	0		0.19	83.9604	78.9411	74.8969	100	98.8	91.8934
4OR2	2	0.404962		0.2	100	0	100	0		0.2	84.0637	78.9484	75.3005	100	97.44	89.8683
4P6K	2	0.534289		0.21	100	0	100	0		0.21	84	78.94	75.6596	100	96	87.0614
4PD6	3	0.988123		0.22	100	0	100	0		0.22	84	78.94	76.088	100	94.76	84.273
4RYI	2	0.774955		0.23	100	0	100	0		0.23	84	79.3367	76.8556	100	93.9	81.0538
4WIS	2	0.936026		0.24	100	0	100	0		0.24	84	79.9312	77.6017	99.8	92.34	78.05
5GUF	2	0.333779		0.25	100	0	100	0		0.25	84	80.551	78.1852	98.2	90.94	74.9969
5NF8	2	0.561266		0.26	100	0	100	0		0.26	84	80.9973	78.7889	97.6	89.8	72.5779
5SV9	2	0.780219		0.27	100	0	100	0		0.27	84	81.3479	79.3126	96.8	88.34	70.6328
5SVK	3	0.980238		0.28	100	2	100	0		0.28	84	81.956	79.8484	95.4	86.54	68.6692
5TIN	5	0.97802		0.29	100	2	100	0		0.29	85.1927	82.7912	80.3273	94.6	84.98	66.5948
5W68	15	0.982956		0.3	100	2	100	0		0.3	85.3658	83.2488	80.7558	93.8	83.62	64.2435
5WQ7	15	0.975346		0.31	100	2	100	0		0.31	85.5397	83.8476	81.0869	93.4	81.74	62.1076
5Z1F	2	0.979356		0.32	100	2	100	0		0.32	85.5397	84.2387	81.4937	93.2	80.34	60.0025
6BBI	6	0.982901		0.33	100	2	100	0		0.33	85.8896	84.6932	81.9624	92.4	77.7	57.8912
6DNF	4	0.90559		0.34	98.0769	4	100	4.7619		0.34	86.0656	85.04	82.3064	91.2	75.24	55.2321
6EHB	3	0.985871		0.35	98.0769	6	100	4.7619		0.35	86.4197	85.4189	82.6554	89	72.34	52.4991
6GYN	4	0.985547		0.36	98.0769	6	100	4.7619		0.36	86.7769	85.7925	83.0046	88.4	70.36	49.7599
6NT6	2	0.989483		0.37	98.0769	6	100	4.7619		0.37	87.1369	86.0128	83.2915	87.4	67.16	47.1747
6P2J	2	0.984563		0.38	98.0769	10	100	4.7619		0.38	88.0503	86.2663	83.7689	85.4	64.56	44.7679
6SU3	2	0.986877		0.39	98.0769	10	100	4.7619		0.39	88.2105	86.5278	84.1935	84.4	62.06	41.9549
6U1S	8	0.69128		0.4	96.1538	10	100	9.52381		0.4	88.3966	86.7677	84.5213	83.2	60.06	39.1666
6UWM	4	0.976406		0.41	92.3077	12	100	19.0476		0.41	88.5835	87.2083	84.9072	82.4	57.98	36.4336
6VX9	5	0.987644		0.42	92.3077	12	100	19.0476		0.42	88.7712	87.565	85.2567	81.2	55.8	33.5221
6X2J	4	0.970075		0.43	90.3846	12	100	23.8095		0.43	89.5299	88.1278	85.6747	80.2	53.36	30.5737
6YC3	5	0.801718		0.44	90.3846	16	100	23.8095		0.44	90.1075	88.4642	86.1649	78.6	50.88	27.8161
6YZ2	4	0.975844		0.45	90.3846	16	100	23.8095		0.45	90.3017	88.8863	86.5315	77	47.88	25.3909
6ZYD	7	0.984664		0.46	90.3846	18	100	23.8095		0.46	90.3017	89.3893	86.9597	74.4	45.5	23.5566
7AHL	7	0.971917		0.47	90.3846	20	100	23.8095		0.47	90.6724	89.9403	87.3721	71.4	42.98	22.0239
7BP3	2	0.391116		0.48	90.3846	20	100	23.8095		0.48	91.0285	90.5177	87.7838	70.2	40.88	20.7805
7JJP	6	0.952		0.49	90.3846	22	100	23.8095		0.49	91.63	90.8891	88.2263	68.4	38.42	19.6725
7JKC	6	0.976683		0.5	90.3846	22	100	23.8095		0.5	91.63	91.3947	88.7459	64.8	36.16	18.5892
7JM6	2	0.976427		0.51	90.3846	24	100	23.8095		0.51	91.8322	91.6438	89.102	60.4	34.12	17.1119
1NQH	1	0.596447		0.52	90.3846	26	100	23.8095		0.52	91.8322	92.0091	89.5409	57	32.5	15.6285
1OKC	1	0.400942		0.53	90.3846	28	100	23.8095		0.53	91.8142	92.2999	89.8829	54	30.5	14.4836
2KLU	1	0.541426		0.54	88.4615	28	100	28.5714		0.54	92	92.5296	90.2564	50.6	28.72	13.5849
2KSE	1	0.961776		0.55	88.4615	34	100	28.5714		0.55	92.17	92.8683	90.6518	47.4	27.18	12.637
2L8S	1	0.719436		0.56	88.4615	34	100	28.5714		0.56	92.7273	93.1296	90.9048	45.6	25.84	11.689
2LCK	1	0.546147		0.57	86.5385	40	100	33.3333		0.57	92.9062	93.4	91.2102	44	24.5	10.9565
2LJ2	1	0.84157		0.58	86.5385	44	100	33.3333		0.58	92.8571	93.5646	91.5056	42.6	22.98	10.1625
2LLY	1	0.981894		0.59	86.5385	50	100	33.3333		0.59	92.8241	93.6238	91.8473	41.4	20.98	9.49157
2LOO	1	0.520998		0.6	86.5385	52	100	33.3333		0.6	92.9578	93.6648	92.2096	40.4	19.32	8.98067
2LOQ	1	0.717696		0.61	86.5385	54	100	33.3333		0.61	92.9412	93.8222	92.4403	39.6	18.24	8.64828
2M67	1	0.61319		0.62	84.6154	56	100	38.0952		0.62	93.3174	93.9713	92.6075	38.6	17.2	8.3282
2MMU	1	0.915472		0.63	84.6154	56	100	38.0952		0.63	93.253	94.124	92.964	38	16.1	7.98966
2MXB	1	0.584823		0.64	84.6154	56	100	38.0952		0.64	93.1707	94.3107	93.1714	36.4	15.26	7.63265
2NRG	1	0.456151		0.65	84.6154	56	100	38.0952		0.65	93.3661	94.4598	93.4116	34.6	14.64	7.3495
2WJR	1	0.583279		0.66	84.6154	56	100	38.0952		0.66	94	94.546	93.6466	33.4	13.94	7.01096
2Y0H	1	0.54799		0.67	84.6154	56	100	38.0952		0.67	94.697	94.731	93.854	31.2	13.48	5.96455
3O7Q	1	0.739258		0.68	84.6154	58	100	38.0952		0.68	94.9239	94.8077	94.036	28.4	12.88	4.78272
3PGR	1	0.723117		0.69	84.6154	60	100	38.0952		0.69	95.1654	94.9435	94.2308	26.6	12.28	4.03176
3V5S	1	0.379785		0.7	80.7692	62	96.7742	42.8571		0.7	95.3846	95.0512	94.4548	24	10.66	3.51471
3VMA	1	0.573332		0.71	80.7692	62	96.7742	42.8571		0.71	95.8763	95.2381	94.6309	22.4	9.58	3.18232
3WO6	1	0.484703		0.72	78.8462	66	96.7742	47.619		0.72	95.8656	95.2699	94.7888	21.2	8.7	2.90533
4C00	1	0.568273		0.73	78.8462	68	96.7742	47.619		0.73	95.8549	95.2969	94.8769	19.2	7.78	2.62218
4D2C	1	0.509798		0.74	78.8462	70	96.7742	47.619		0.74	96.3542	95.4057	95.2552	17.6	7.32	2.48061
4D51	1	0.5676		0.75	78.8462	76	96.7742	47.619		0.75	96.3447	95.4697	95.3818	16.4	6.72	2.29595
4K3C	1	0.434954		0.76	78.8462	78	96.7742	47.619		0.76	96.8338	95.6402	95.6535	16	6.2	2.13591
4M5B	1	0.937698		0.77	78.8462	78	96.7742	47.619		0.77	96.8254	95.5859	95.7888	15.6	5.8	2.0128
4MEE	1	0.748655		0.78	76.9231	78	96.7742	52.381		0.78	97.0822	95.6124	95.8935	15.6	5.46	1.90816
4PR7	1	0.926973		0.79	75	78	96.7742	57.1429		0.79	97.3333	95.7303	95.9498	15.6	5.2	1.82814
4Y25	1	0.678874		0.8	75	78	96.7742	57.1429		0.8	97.3118	95.9057	96.2498	14.6	4.76	1.61886
5AYO	1	0.862089		0.81	73.0769	78	93.5484	57.1429		0.81	97.3046	96.0883	96.4006	13.8	4.42	1.48344
5AZB	1	0.270705		0.82	71.1538	78	90.3226	57.1429		0.82	97.2973	96.3859	96.6002	12.8	4.14	1.33571
5EDL	1	0.892352		0.83	71.1538	80	90.3226	57.1429		0.83	97.2973	96.5242	96.8089	12.2	3.94	1.24338
5JKI	1	0.602019		0.84	71.1538	80	90.3226	57.1429		0.84	97.2826	96.5199	96.8081	11	3.44	1.05872
5KC0	1	0.854329		0.85	71.1538	82	90.3226	57.1429		0.85	97.2528	96.663	96.9074	10.8	3.16	0.97255
5KTF	1	0.745684		0.86	71.1538	84	90.3226	57.1429		0.86	97.2222	97.1183	97.4239	9.4	2.64	0.81251
5KZO	1	0.744557		0.87	71.1538	88	90.3226	57.1429		0.87	97.4719	97.2826	97.6279	8.2	2.18	0.67093
5VG9	1	0.463644		0.88	71.1538	88	90.3226	57.1429		0.88	97.7208	97.4817	97.7795	7	1.86	0.57245
5XJ9	1	0.342622		0.89	71.1538	88	90.3226	57.1429		0.89	97.7077	97.7957	98.0392	6	1.52	0.46781
5Y83	1	0.587665		0.9	71.1538	90	90.3226	57.1429		0.9	97.6744	98.0462	98.251	5.4	1.3	0.4001
6BPN	1	0.684336		0.91	67.3077	90	87.0968	61.9048		0.91	97.6261	98.3436	98.4813	4.6	1.02	0.31392
6E8J	1	0.575805		0.92	67.3077	92	87.0968	61.9048		0.92	97.6048	98.3765	98.6022	3.8	0.9	0.27699
6EUQ	1	0.372296		0.93	67.3077	94	87.0968	61.9048		0.93	97.561	98.5971	98.8261	3.2	0.76	0.2339
6I6B	1	0.82592		0.94	63.4615	96	83.871	66.6667		0.94	98.1132	99.152	99.2284	2.6	0.66	0.20313
6TZK	1	0.339888		0.95	63.4615	96	83.871	66.6667		0.95	98.366	99.374	99.4253	2.4	0.54	0.16619
6WVD	1	0.753447		0.96	61.5385	96	80.6452	66.6667		0.96	98.4962	99.5902	99.5595	2.2	0.36	0.1108
6XLP	1	0.560596		0.97	57.6923	98	74.1935	66.6667		0.97	98.5714	99.5549	99.5556	1.8	0.18	0.0554
6Z38	1	0.438475		0.98	34.6154	98	41.9355	76.1905		0.98	100	100	100	0.2	0.02	0.00616
6ZMQ	1	0.698624		0.99	0	100	0	100
7FIJ	1	0.868048
7RTV	1	0.516938

## Sheet: Supplementary Table 1
The evaluation results of DeepTMP, CDPred, DeepHomo2.0, GLINTER, and DeepHomo on the test set of 296 soluble protein complexes when the experimental monomer structures are used as input. Top n is the number of top considered contacts and L is the length of the sequence.
PDBID	DeepTMP							CDPred							DeepHomo2.0							GLINTER							DeepHomo
	top1	top10	top25	top50	topL/10	topL/5	topL	top1	top10	top25	top50	topL/10	topL/5	topL	top1	top10	top25	top50	topL/10	topL/5	topL	top1	top10	top25	top50	topL/10	topL/5	topL	top1	top10	top25	top50	topL/10	topL/5	topL
1B63	100	100	100	100	100	100	91.291	100	100	100	94	96.97	93.939	79.88	100	100	100	92	100	86.364	50.45	100	100	72	56	63.636	48.485	27.628	0	0	16	20	12.1212	22.7273	28.5285
1CDC	100	100	100	100	100	100	100	100	100	100	100	100	100	100	100	100	100	100	100	100	95.96	100	100	100	100	100	100	97.98	100	100	100	92	100	100	84.8485
1D7M	100	100	100	100	100	100	100	100	100	100	100	100	100	99.01	100	100	100	100	100	100	100	100	100	96	86	100	95	67.327	0	0	0	0	0	0	0
1DZ3	100	100	100	100	100	100	94.615	100	100	100	100	100	100	100	100	80	80	72	69.231	76.923	50.769	100	100	100	100	100	100	89.231	100	60	68	76	69.2308	69.2308	59.2308
1E6U	100	60	64	70	71.875	73.438	53.271	0	80	88	76	87.5	70.312	57.321	100	100	100	96	100	96.875	63.24	100	80	64	54	65.625	56.25	41.745	100	100	100	98	100	87.5	45.7944
1GO8	0	0	0	0	0	0	0	0	0	0	0	0	0	0	0	0	0	0	0	0	0.433	0	0	0	0	0	0	0	0	0	0	0	0	0	0
1H6O	100	70	80	80	80	82.5	61.765	100	100	84	76	85	77.5	57.353	100	90	92	76	95	77.5	39.706	100	100	96	86	100	90	41.176	0	0	0	0	0	0	6.86275
1HCI	0	0	0	0	0	0	0	0	0	0	0	0	0	0.63	0	0	0	0	0	0	0	0	0	0	0	0	0	0	0	0	0	0	0	0	0
1IOM	100	100	100	100	100	100	99.735	100	100	100	100	100	100	96.021	100	100	100	100	100	100	96.817	100	100	92	90	91.892	86.667	76.127	100	100	100	100	100	100	83.8196
1IQ6	100	100	100	100	100	100	97.761	100	80	88	86	84.615	88.462	65.672	100	80	92	92	84.615	92.308	77.612	100	100	76	68	92.308	73.077	57.463	100	100	80	58	100	76.9231	41.0448
1JE5	0	0	0	0	0	0	0	0	0	0	2	0	0	3.398	0	0	0	0	0	0	0	0	0	0	0	0	0	0	0	0	0	0	0	0	0
1JKE	100	100	100	100	100	100	100	100	100	100	100	100	100	96.552	100	100	100	100	100	100	93.103	100	100	100	94	100	100	70.345	100	100	92	96	85.7143	93.1034	85.5172
1K4I	100	80	84	84	82.609	82.609	63.09	100	100	76	72	78.261	76.087	72.961	0	60	64	58	60.87	56.522	45.064	100	60	48	44	52.174	45.652	28.755	0	90	68	66	73.913	65.2174	40.7725
1K4Z	100	100	100	100	100	100	93.711	100	100	100	100	100	100	89.937	100	100	100	100	100	100	79.874	100	100	100	98	100	100	77.987	100	80	72	72	86.6667	74.1935	54.717
1KKO	100	100	92	84	80.488	82.927	53.511	0	0	0	8	4.878	14.634	20.823	0	20	32	28	34.146	23.171	25.424	0	0	0	6	4.878	6.098	5.327	0	30	40	44	43.9024	41.4634	28.0872
1KU9	0	80	48	46	66.667	46.667	38.816	100	100	96	92	100	93.333	68.421	100	60	52	48	73.333	46.667	37.5	100	80	52	46	66.667	50	36.842	0	0	4	6	0	3.33333	19.7368
1LXE	100	100	100	100	100	100	100	100	80	72	80	80	70	81.188	100	100	100	100	100	100	100	100	100	100	100	100	100	98.02	100	100	100	100	100	100	87.1287
1MML	0	0	4	4	3.846	3.774	8.679	0	0	16	10	15.385	13.208	13.585	0	20	16	16	15.385	15.094	8.679	0	0	4	14	3.846	15.094	11.321	0	0	0	0	0	0	3.77358
1MSC	100	100	100	100	100	100	100	100	100	100	100	100	100	100	100	100	100	100	100	100	96.899	100	80	68	68	83.333	68	56.589	100	100	100	80	100	100	72.093
1MXR	100	100	100	100	100	100	96.8	100	100	100	100	100	100	92.267	100	100	100	100	100	100	83.733	100	100	88	88	83.784	85.333	60	100	100	100	92	94.5946	88	56.2667
1NP6	100	100	100	100	100	100	99.425	100	100	100	98	100	97.059	93.103	100	100	100	100	100	100	100	100	100	100	98	100	100	81.034	100	100	88	86	94.1176	85.2941	59.7701
1O0W	100	100	100	98	100	98	76.984	100	100	100	94	100	94	69.048	100	100	92	96	92	96	73.413	100	100	100	86	100	86	50.794	100	100	100	96	100	96	59.5238
1O4W	100	50	52	48	57.143	55.172	44.218	100	100	80	80	85.714	75.862	60.544	100	50	68	62	42.857	65.517	32.653	100	70	60	58	64.286	65.517	50.34	0	0	0	0	0	0	12.2449
1OKI	0	0	0	0	0	0	0	0	0	0	0	0	0	2.381	0	20	16	12	19.048	14.286	10	0	0	0	2	0	0	1.429	0	0	0	0	0	0	0.952381
1PVG	100	100	100	100	100	100	86.603	100	100	100	100	100	98.795	77.751	100	100	100	96	95.122	91.566	55.263	100	90	96	84	85.366	74.699	41.627	100	80	76	66	70.7317	60.241	26.0766
1QB2	100	100	100	100	100	100	100	100	100	100	100	100	100	98.165	100	100	100	100	100	100	96.33	100	100	100	100	100	100	97.248	100	100	100	84	100	100	83.4862
1QC9	100	100	100	100	100	100	94.928	100	100	96	96	96.296	94.545	72.826	100	60	60	64	62.963	61.818	54.71	0	10	16	12	14.815	12.727	17.029	0	40	24	12	22.2222	10.9091	13.0435
1QPP	0	0	0	0	0	0	1.835	100	30	44	26	38.095	27.907	15.138	100	30	12	12	14.286	6.977	10.55	0	20	28	26	23.81	27.907	17.431	0	0	4	8	4.7619	2.32558	15.1376
1R29	100	100	100	100	100	100	99.213	100	100	100	100	100	100	100	100	100	100	100	100	100	88.189	100	100	100	88	100	100	62.992	100	100	92	82	100	92	67.7165
1SS4	100	100	100	100	100	100	100	100	100	100	100	100	100	96.732	100	100	100	100	100	100	97.386	100	100	100	96	100	100	71.895	100	100	96	96	100	93.3333	80.3922
1T6S	0	0	0	0	0	0	0	0	0	8	10	12.5	6.25	8.642	0	0	0	0	0	0	0	0	0	8	6	0	6.25	9.259	0	0	0	0	0	0	0
1TLK	0	0	0	0	0	0	0	100	50	36	32	46.667	40	20.779	0	0	16	12	0	13.333	18.182	0	0	0	0	0	0	11.039	0	0	0	0	0	0	1.2987
1TZB	100	100	100	100	100	100	100	100	100	100	100	100	100	91.722	100	100	100	100	100	100	90.397	100	100	100	100	100	96.667	78.808	100	100	100	96	100	96.6667	79.8013
1ULK	0	10	4	8	8.333	4	14.286	0	0	4	22	0	4	20.635	0	0	24	16	16.667	24	20.635	0	20	12	22	25	12	21.429	0	0	8	24	0	8	20.6349
1USC	100	100	100	100	100	100	100	100	100	100	100	100	100	95.506	100	100	100	100	100	100	94.382	100	100	92	80	94.118	88.571	70.787	100	90	76	74	82.3529	74.2857	64.6067
1UTY	100	100	100	100	100	100	94.118	100	100	100	94	100	91.892	77.005	100	100	84	92	88.889	89.189	73.797	100	50	52	52	50	56.757	39.572	100	20	24	36	22.2222	32.4324	39.0374
1UUJ	100	100	100	100	100	100	100	100	100	80	78	100	88.235	69.318	100	80	76	72	75	76.471	67.045	100	70	84	76	75	76.471	65.909	100	80	60	34	75	64.7059	22.7273
1V2X	100	100	100	100	100	100	98.969	100	100	100	100	100	100	93.299	100	100	96	98	94.737	97.368	92.268	100	100	84	84	89.474	84.211	76.289	100	100	100	100	100	100	84.5361
1V5V	0	10	8	10	10	12.5	12.718	0	20	20	18	22.5	13.75	13.716	0	20	28	32	25	28.75	13.965	0	20	16	14	17.5	12.5	18.204	100	70	36	18	22.5	12.5	10.2244
1V9Y	100	100	100	94	100	96.97	78.443	100	100	96	98	93.75	96.97	87.425	100	100	100	100	100	100	81.437	0	90	80	72	81.25	69.697	45.509	0	40	48	44	37.5	48.4848	41.9162
1VCH	100	100	100	98	100	100	83.429	100	100	100	100	100	100	85.714	100	100	100	78	100	85.714	53.143	100	100	84	70	76.471	77.143	48.571	100	100	88	66	100	77.1429	33.7143
1VIO	0	0	0	0	0	0	0	0	0	0	0	0	0	0	0	0	0	0	0	0	0	0	0	0	2	0	2.083	2.469	0	0	4	4	4.16667	2.08333	9.87654
1X8Z	100	100	100	100	100	100	98.039	100	100	100	98	100	100	88.889	100	100	100	92	100	100	79.739	100	90	92	84	93.333	90	72.549	100	100	100	94	100	100	64.0523
1Z05	100	100	100	100	100	98.824	71.795	100	100	96	90	88.095	88.235	55.478	100	100	100	96	100	90.588	59.207	100	100	96	78	80.952	72.941	45.221	100	100	100	92	95.2381	78.8235	44.0559
1ZZG	100	100	100	100	100	100	100	100	100	100	100	100	98.795	89.398	100	100	100	100	100	100	94.94	100	100	100	100	100	93.976	82.651	100	100	100	96	95.122	95.1807	75.1807
2A1S	100	100	100	100	100	100	67.209	100	100	100	98	97.674	94.186	49.302	100	100	100	100	100	97.674	57.907	100	100	100	94	95.349	77.907	38.837	100	80	60	62	65.1163	65.1163	33.4884
2A4X	100	100	100	100	100	100	99.275	100	100	100	100	100	100	97.101	100	100	100	100	100	100	89.855	100	100	100	100	100	100	82.609	100	100	100	96	100	100	82.6087
2B0A	100	100	100	100	100	100	99.462	100	100	100	100	100	100	98.925	100	100	100	100	100	100	84.409	100	100	100	92	100	100	66.667	100	100	100	96	100	100	88.7097
2C0N	100	80	68	68	70	72.5	64.039	0	0	0	0	0	0	0	0	20	32	24	40	30	22.66	100	80	64	44	70	52.5	23.153	0	10	12	6	15	7.5	11.33
2C7G	0	0	0	0	0	0	0	0	0	0	0	0	0	0	0	0	0	0	0	0	0	0	0	0	0	0	0	0	0	0	0	0	0	0	0
2CDU	100	100	100	100	100	100	97.345	100	100	92	90	88.889	88.889	72.345	100	100	88	84	86.667	88.889	66.372	100	100	84	78	84.444	78.889	60.177	100	100	92	76	80	66.6667	44.2478
2CH5	0	10	24	22	23.529	18.841	13.256	100	40	44	42	47.059	36.232	18.732	0	0	12	32	17.647	31.884	27.378	0	0	0	2	0	1.449	6.052	0	0	8	4	5.88235	2.89855	15.562
2CSU	100	100	100	98	97.778	94.505	76.805	0	80	92	90	93.333	82.418	63.457	100	100	100	92	95.556	85.714	44.42	100	100	88	68	71.111	62.637	37.637	100	100	100	86	88.8889	64.8352	22.3195
2D1C	100	100	100	100	100	100	100	100	100	100	98	97.959	96.97	89.919	100	100	100	100	100	100	90.323	100	100	100	92	91.837	84.848	62.702	100	100	100	100	100	97.9798	81.6532
2D7V	100	100	100	100	100	100	100	100	100	100	100	100	100	100	100	100	100	100	100	100	87.654	100	100	100	100	100	100	90.741	100	100	100	100	100	100	95.679
2D8D	100	100	100	100	100	100	100	100	100	100	100	100	100	100	100	100	100	100	100	100	100	100	100	100	100	100	100	100	100	100	100	100	100	100	97.7778
2DPL	100	100	100	100	100	100	86.039	100	100	100	100	100	100	78.571	100	100	100	96	100	93.443	67.532	100	50	32	32	36.667	32.787	22.403	100	100	76	64	73.3333	63.9344	37.987
2DVK	100	100	100	100	100	100	90.426	100	100	100	100	100	100	94.149	100	100	100	84	100	91.892	55.319	100	80	76	58	72.222	67.568	35.106	0	0	0	0	0	0	1.06383
2E8V	100	100	100	100	100	100	94.118	100	100	100	100	100	100	83.529	100	100	92	88	94.118	88.235	71.765	100	90	96	90	94.118	88.235	60.294	100	100	92	96	94.1176	92.6471	66.1765
2EH3	100	100	100	100	100	100	87.709	100	100	92	90	100	91.429	70.391	100	100	100	96	100	100	84.916	100	100	96	86	100	94.286	62.57	100	100	100	96	100	100	75.9777
2EQ5	0	0	0	0	0	0	0	0	0	0	0	0	0	0	100	100	88	72	90.909	80	42.544	0	40	40	36	36.364	37.778	21.491	0	20	16	16	18.1818	17.7778	8.77193
2F1L	0	0	0	0	0	0	5.882	100	90	80	76	88.889	78.378	55.615	0	0	12	10	5.556	13.514	10.16	0	0	0	0	0	0	0	0	0	0	0	0	0	4.27807
2FUE	0	0	0	0	0	0	0	100	50	52	46	53.846	44.231	24.046	0	0	0	0	0	0	0	0	0	4	2	3.846	1.923	4.58	0	0	0	0	0	1.92308	4.96183
2G6T	0	0	0	0	0	0	0.98	0	10	16	26	16.667	26.23	18.954	0	0	0	0	0	0	9.804	0	0	0	0	0	0	0.98	0	40	16	8	13.3333	11.4754	5.22876
2GV8	0	0	0	2	2.273	3.371	5.145	0	0	16	14	15.909	16.854	12.081	0	0	0	4	4.545	6.742	5.369	0	0	0	0	0	0	0	0	0	0	0	0	1.1236	5.36913
2GZ4	100	100	100	100	100	100	99.517	100	100	100	100	100	100	87.923	100	80	84	76	90	75.61	64.734	100	100	92	66	95	70.732	28.986	100	80	64	54	70	58.5366	48.7923
2HXT	100	100	96	96	95.455	88.636	62.358	100	100	92	86	86.364	81.818	56.463	100	100	92	96	95.455	95.455	64.626	100	40	44	50	50	46.591	31.746	100	40	60	48	54.5455	52.2727	42.6304
2HXV	100	100	100	100	100	100	92.778	100	100	100	94	94.444	91.667	75	100	100	92	84	88.889	83.333	58.611	0	50	44	40	41.667	45.833	35	100	80	72	64	69.4444	55.5556	34.4444
2I00	100	60	56	56	52.5	50.617	34.483	100	50	64	74	75	79.012	57.143	100	60	84	78	80	75.309	49.015	100	80	64	58	62.5	53.086	31.281	0	0	0	2	0	1.23457	13.3005
2I2L	100	40	48	46	50	42.857	38.028	0	0	28	26	14.286	28.571	23.239	100	50	28	32	42.857	25	17.606	100	100	96	72	100	92.857	44.366	0	0	0	0	0	0	0.704225
2I46	0	0	20	20	12.5	15.625	12.422	100	60	56	52	62.5	59.375	41.615	0	0	8	12	0	6.25	27.95	0	10	12	14	6.25	12.5	12.422	0	0	0	0	0	0	0
2I71	0	0	0	0	0	0	0	0	0	0	0	0	0	0	0	0	0	0	0	0	0	0	0	0	0	0	0	0	0	0	0	0	0	0	0
2I9I	0	0	0	0	0	0	1.181	100	70	56	46	56	46	19.685	0	0	16	12	16	12	12.205	0	0	0	4	0	4	8.661	100	60	40	28	40	28	20.8661
2IA0	100	100	100	100	100	100	100	100	100	100	100	100	100	89.474	100	100	100	100	100	100	93.567	100	90	80	84	88.235	85.294	68.421	100	40	60	60	52.9412	58.8235	50.2924
2IBD	100	100	100	100	100	100	99.02	100	100	100	100	100	100	89.216	100	100	100	96	100	100	88.235	100	100	100	94	100	95	74.51	100	100	72	66	80	72.5	63.7255
2IGI	100	100	84	84	88.889	86.111	68.889	100	90	68	74	66.667	75	63.333	0	50	64	58	66.667	63.889	47.778	100	100	88	72	94.444	77.778	38.889	100	100	76	52	77.7778	58.3333	37.2222
2ISK	100	100	100	100	100	100	100	100	100	100	100	100	100	98.261	100	100	100	100	100	100	98.261	100	100	96	88	95.652	86.957	77.826	100	100	100	100	100	100	91.3043
2JH3	0	0	0	0	0	0	0	0	0	0	0	0	0	0	0	0	0	0	0	0	0	0	0	4	2	2.128	2.128	1.477	0	0	0	0	0	0	0
2NYI	100	100	100	100	100	100	100	100	100	100	100	100	100	97.949	100	100	100	100	100	100	96.41	100	100	96	86	100	89.744	74.872	100	100	100	100	100	100	88.7179
2O20	100	90	92	86	84.848	84.848	68.675	100	100	92	92	93.939	89.394	58.434	100	100	84	84	81.818	84.848	63.253	0	70	44	44	45.455	46.97	34.639	0	40	52	50	51.5152	48.4848	33.1325
2OF7	100	90	96	92	96.154	92.308	65.385	100	90	76	68	73.077	67.308	62.692	100	100	84	70	84.615	71.154	62.692	100	80	68	52	65.385	50	31.538	0	90	84	86	84.6154	84.6154	68.4615
2OMD	100	100	100	100	100	100	98.701	100	100	100	100	100	100	95.455	100	100	92	96	100	93.333	75.974	100	100	100	100	100	100	87.013	100	100	100	94	100	100	78.5714
2OWN	100	100	100	100	100	100	94.656	100	100	100	100	100	100	81.679	100	100	92	88	92.308	88.462	80.534	100	50	48	34	50	34.615	25.573	100	100	92	86	92.3077	86.5385	56.4885
2OZH	100	100	100	100	100	100	99.296	100	90	92	86	85.714	89.286	69.718	100	100	92	82	85.714	92.857	74.648	100	90	76	76	85.714	75	56.338	0	30	28	26	28.5714	25	28.8732
2PAQ	100	100	100	100	100	100	98.507	100	100	100	100	100	100	92.04	100	100	100	92	100	95	82.587	100	80	68	56	75	55	38.308	100	70	72	76	80	82.5	58.209
2PMY	100	90	84	78	100	94.444	72.527	100	50	48	40	55.556	50	34.066	0	20	24	28	11.111	22.222	23.077	100	50	40	34	55.556	55.556	29.67	100	100	80	66	100	83.3333	52.7473
2Q0Y	100	100	100	100	100	100	100	100	100	100	100	100	100	100	100	100	100	100	100	100	90.196	100	100	88	86	93.333	90	63.399	100	90	80	58	80	73.3333	37.9085
2QNE	100	100	100	100	100	100	99.394	100	100	100	100	100	100	95.152	100	100	100	100	100	100	92.323	100	60	68	60	59.184	66.667	50.505	100	100	92	92	91.8367	84.8485	70.303
2QUD	100	100	100	100	100	100	100	100	100	100	100	100	100	100	100	100	100	100	100	100	96	100	20	24	26	16.667	24	23.2	100	100	100	64	100	100	63.2
2R0X	100	100	100	100	100	100	100	100	100	100	100	100	100	98.734	100	100	100	100	100	100	97.468	100	100	80	82	86.667	77.419	62.658	100	100	92	88	100	93.5484	75.9494
2RE7	100	100	100	100	100	100	91.791	100	100	100	100	100	100	85.821	100	100	100	100	100	100	92.537	100	100	100	92	100	96.154	68.657	100	100	100	92	100	100	76.1194
2WAG	0	10	4	2	4.545	2.273	5.455	0	0	0	0	0	0	0	0	0	0	0	0	0	0.909	0	0	0	10	0	11.364	13.636	0	0	4	6	4.54545	6.81818	4.54545
2WOJ	100	100	100	98	97.143	97.143	84.463	100	90	80	70	77.143	64.286	44.068	100	100	84	78	77.143	75.714	47.74	0	40	60	48	48.571	47.143	30.791	0	0	32	40	34.2857	42.8571	29.9435
2YOR	0	0	0	0	0	0	0	0	20	12	10	15.625	9.231	6.462	0	0	0	0	0	0	0	0	70	64	62	62.5	56.923	25.231	100	40	24	20	21.875	18.4615	9.84615
2YXH	100	100	100	100	100	100	100	100	100	100	96	100	100	94.828	100	100	100	100	100	100	94.828	100	100	92	90	100	95.652	81.034	100	100	100	100	100	100	94.8276
2YXN	100	100	100	100	100	100	90.994	100	100	100	100	100	100	84.161	100	100	100	100	100	96.875	78.882	100	90	88	90	90.625	89.062	64.596	100	100	100	96	100	93.75	59.3168
2ZGY	0	0	0	0	0	0	0	0	0	12	6	9.375	4.688	6.25	0	0	0	0	0	0	0.625	0	0	0	0	0	0	0	0	0	0	0	0	0	0.3125
3ADO	100	100	100	100	100	100	100	100	100	96	96	96.774	96.825	93.103	100	100	100	100	100	100	94.044	100	100	92	90	93.548	88.889	78.683	100	100	92	86	93.5484	85.7143	78.3699
3AGD	100	100	100	100	100	100	97.807	100	100	100	94	97.778	86.813	73.026	100	100	100	100	100	100	81.36	0	0	0	14	11.111	29.67	34.868	100	100	100	94	95.5556	62.6374	34.8684
3B42	100	100	100	100	100	100	100	100	100	100	100	100	100	98.519	100	100	100	100	100	100	98.519	100	90	92	76	92.308	85.185	65.926	100	100	88	78	100	88.8889	71.1111
3BDK	0	10	16	20	21.053	23.377	19.171	0	0	0	0	0	0	0	100	100	84	48	63.158	44.156	18.653	0	10	4	14	7.895	18.182	16.062	100	100	100	76	76.3158	63.6364	33.9378
3BOQ	100	100	100	100	100	100	100	100	100	100	100	100	100	98.75	100	100	100	100	100	100	100	100	100	88	84	87.5	87.5	76.875	100	100	100	100	100	100	79.375
3BYW	100	100	100	100	100	100	98.305	100	100	100	100	100	100	90.395	100	100	100	96	100	100	80.226	100	90	80	80	88.235	74.286	70.621	100	100	100	100	100	100	68.9266
3C48	0	0	0	0	0	0	0	0	50	32	28	27.907	20.69	14.84	0	0	4	2	2.326	3.448	6.621	100	60	40	34	34.884	32.184	25.571	100	80	76	44	48.8372	55.1724	36.3014
3C4B	100	100	100	100	100	100	80.377	100	100	100	94	100	92.453	72.075	100	100	100	100	100	100	78.113	100	100	100	92	100	90.566	52.83	100	100	100	100	100	96.2264	72.8302
3CCY	100	100	100	100	100	100	90.148	100	100	100	100	100	100	74.877	100	100	100	100	100	100	78.325	0	50	40	34	40	37.5	31.034	100	70	72	66	85	67.5	56.6502
3CNG	100	100	100	94	100	97.297	78.836	100	100	84	74	94.444	75.676	59.788	100	80	64	44	77.778	51.351	50.794	100	50	28	34	33.333	29.73	21.693	100	40	20	20	27.7778	16.2162	10.582
3D40	0	30	28	30	28.571	28.07	23.427	0	0	0	0	0	0	0	0	0	28	40	32.143	38.596	28.322	0	0	0	8	0	8.772	9.79	0	0	8	14	7.14286	15.7895	17.1329
3E07	100	100	100	100	100	100	100	100	100	96	78	100	95.455	64.035	100	80	56	44	72.727	63.636	45.614	100	60	72	60	63.636	72.727	42.105	0	60	48	36	54.5455	45.4545	27.193
3EFY	100	90	88	78	84.211	82.051	53.846	0	10	44	36	31.579	41.026	31.282	100	50	48	46	42.105	41.026	40.513	0	0	0	8	0	7.692	11.282	100	80	72	50	78.9474	58.9744	25.641
3FJS	100	100	100	100	100	100	100	100	100	100	100	100	100	100	100	100	84	88	100	90.909	80.702	100	100	100	96	100	100	84.211	100	80	84	64	81.8182	81.8182	47.3684
3GK7	100	100	100	100	100	100	93.527	100	90	88	78	81.818	73.034	52.679	100	100	100	100	100	100	71.429	0	0	4	14	13.636	10.112	5.134	100	60	72	76	77.2727	67.4157	35.4911
3GWQ	100	100	100	100	100	100	95.07	100	50	48	52	50	51.765	35.211	100	100	100	96	95.238	92.941	55.869	100	60	44	44	47.619	41.176	19.249	100	100	100	84	85.7143	71.7647	44.1315
3GWR	100	100	100	100	100	100	90.972	100	90	92	92	85.714	92.857	84.028	100	100	92	90	100	92.857	77.083	100	80	76	66	85.714	75	56.944	100	100	100	82	100	92.8571	50
3GYB	100	100	100	96	100	94.643	89.643	100	100	100	100	100	100	87.5	100	100	100	88	100	82.143	70.357	0	20	28	34	35.714	30.357	23.929	0	10	8	8	7.14286	16.0714	22.8571
3GZ7	100	100	100	100	100	100	95.652	100	100	100	98	100	100	93.913	100	100	100	100	100	100	93.043	100	100	100	94	100	100	83.478	0	40	32	28	36.3636	34.7826	30.4348
3GZI	100	100	100	100	100	100	98.624	100	100	100	100	100	100	86.697	100	100	100	100	100	100	83.945	100	70	76	68	76.19	72.093	41.743	100	100	100	92	100	95.3488	77.9817
3GZR	100	100	100	100	100	100	100	100	100	100	100	100	100	91.781	100	100	96	94	92.857	96.552	88.356	100	80	80	76	85.714	79.31	60.274	100	60	84	78	71.4286	86.2069	49.3151
3HCY	100	60	40	40	53.333	43.333	37.748	0	40	32	30	33.333	30	35.762	100	40	36	26	46.667	36.667	13.907	100	90	84	64	80	83.333	50.331	100	100	68	60	86.6667	66.6667	50.3311
3HGU	100	80	64	58	66.667	46.575	30.894	0	30	24	26	22.222	20.548	20.054	100	80	40	50	41.667	46.575	30.623	0	10	8	6	5.556	5.479	5.691	0	60	32	28	30.5556	19.1781	9.7561
3HLU	0	0	0	2	0	0	7.292	0	10	24	22	0	15.789	15.625	0	0	0	8	0	0	22.917	0	0	0	4	0	0	12.5	100	30	44	34	33.3333	42.1053	38.5417
3HS3	100	100	100	96	100	90.909	70.397	100	100	100	100	100	100	71.119	100	100	100	88	100	89.091	67.87	100	90	80	70	77.778	67.273	42.238	100	80	76	60	77.7778	63.6364	38.9892
3I38	100	100	100	100	100	100	100	100	100	100	100	100	100	93.578	100	100	100	96	100	100	83.486	100	100	100	98	100	100	79.817	100	100	84	82	100	85.7143	71.5596
3I7D	100	100	100	100	100	100	97.546	100	90	96	96	93.75	96.875	87.73	100	100	100	100	100	100	85.276	100	80	64	60	75	68.75	46.012	100	50	60	66	68.75	65.625	49.0798
3ICA	0	0	0	0	0	0	7.042	0	0	0	8	0	9.524	6.573	100	50	36	28	42.857	33.333	24.883	0	40	28	24	23.81	23.81	14.085	0	40	32	40	33.3333	35.7143	26.7606
3IDF	100	90	84	80	92.308	85.185	72.464	0	0	0	0	0	0	0	100	100	84	84	100	85.185	69.565	100	100	96	88	100	96.296	62.319	0	20	16	26	23.0769	14.8148	21.0145
3IF4	100	100	100	100	100	100	100	100	100	100	100	100	100	98.319	100	100	100	92	100	100	94.958	100	90	64	40	90.909	65.217	33.613	100	80	76	58	81.8182	78.2609	42.0168
3IIB	0	0	0	2	2.273	2.273	5.631	0	0	0	0	0	0	0	0	0	0	2	2.273	1.136	3.829	0	0	0	0	0	0	0.676	0	0	0	0	0	0	2.25225
3ILX	100	20	12	6	14.286	10.714	6.294	100	90	92	80	85.714	89.286	65.734	0	60	64	48	57.143	57.143	37.063	100	70	48	50	57.143	50	41.958	100	100	64	52	92.8571	57.1429	34.965
3ITQ	0	40	32	28	38.095	27.907	27.778	0	0	0	0	0	0	0	0	0	0	2	0	0	0.463	100	90	64	54	66.667	53.488	37.037	0	10	8	8	9.52381	9.30233	8.33333
3K0Z	100	100	96	98	100	96.774	79.874	100	100	100	92	100	93.548	82.39	100	100	100	100	100	100	86.164	100	90	68	66	86.667	64.516	49.686	100	90	80	74	73.3333	80.6452	48.4277
3K6M	100	100	100	100	100	100	93.971	100	100	96	82	83.333	73.958	51.975	100	90	88	80	79.167	56.25	29.522	0	80	56	44	43.75	39.583	25.156	100	20	28	32	33.3333	22.9167	17.0478
3KH1	100	100	100	100	100	100	99.5	100	100	100	100	100	100	96	100	100	100	96	100	95	88	100	90	88	86	85	87.5	62.5	100	100	92	84	90	85	74.5
3KS7	0	0	12	14	12.821	12.658	9.068	0	10	16	10	10.256	6.329	2.015	0	0	0	0	0	0	0	0	0	12	14	10.256	15.19	12.091	0	0	0	0	0	0	0
3LQN	100	90	80	86	80	83.333	74	100	100	92	90	93.333	93.333	58.667	100	100	96	98	100	96.667	73.333	100	80	60	58	73.333	66.667	52.667	0	0	20	28	26.6667	20	26
3LVY	100	100	100	100	100	100	92.754	100	100	100	100	100	100	93.72	100	100	100	100	100	100	92.271	100	90	76	80	80	78.049	73.43	100	100	96	90	95	90.2439	74.8792
3LXZ	100	100	100	100	100	100	93.013	100	100	100	100	100	100	92.576	100	100	92	96	90.909	95.556	88.21	100	100	100	98	100	100	70.742	100	100	80	76	86.3636	75.5556	55.0218
3M0F	100	100	92	84	100	85.714	64.789	100	100	96	90	100	92.857	66.197	0	80	84	80	85.714	90.476	65.728	100	100	84	76	85.714	76.19	54.93	100	100	84	72	85.7143	76.1905	60.0939
3M9L	0	0	0	0	0	0	3.415	0	0	0	0	0	0	0.488	0	0	0	0	0	0	2.927	0	0	0	0	0	0	0.488	0	0	0	0	0	0	9.7561
3MTQ	100	100	100	100	100	100	99.371	100	100	100	100	100	100	98.742	100	100	100	96	100	100	84.906	100	100	88	70	93.333	80.645	66.038	100	100	92	92	100	93.5484	83.0189
3NYM	100	100	100	100	100	100	99.219	100	100	100	98	100	100	98.438	100	100	100	100	100	100	92.969	0	10	8	16	8.333	8	24.219	0	20	16	16	16.6667	16	25.7812
3O1L	100	100	92	72	86.667	66.667	52.318	100	70	48	56	53.333	53.333	28.808	0	40	24	20	20	16.667	5.96	0	0	0	0	0	0	1.325	0	0	0	0	0	0	0
3OF4	100	100	100	100	100	100	98.565	100	100	100	100	100	100	98.086	100	100	100	98	100	100	92.823	100	70	84	90	85	87.805	70.813	100	100	100	100	100	100	76.555
3OZY	0	10	12	8	10.526	7.792	12.339	100	30	24	24	21.053	27.273	21.337	100	100	100	98	97.368	92.208	61.697	100	70	60	60	65.789	50.649	31.362	0	0	12	20	21.0526	32.4675	21.0797
3PF6	0	90	92	94	83.333	91.667	93.548	100	100	96	86	100	100	77.419	100	100	100	96	100	100	90.323	100	30	40	42	33.333	33.333	43.548	100	100	96	74	100	91.6667	74.1935
3Q5W	100	100	100	100	100	100	97.551	100	100	100	98	100	97.959	76.735	100	100	100	100	100	100	81.633	100	100	100	98	100	97.959	65.306	100	60	52	30	54.1667	30.6122	22.449
3QAO	100	100	100	100	100	100	97.189	100	100	100	98	100	97.959	78.313	100	100	100	100	100	100	90.361	0	70	56	54	58.333	55.102	50.201	100	100	100	100	100	100	75.9036
3QFW	100	100	100	100	100	100	95.238	100	100	100	100	100	98.667	75.397	100	100	92	92	94.595	85.333	74.339	0	60	64	64	62.162	56	46.032	100	100	92	92	94.5946	88	59.7884
3QKC	100	100	100	100	100	100	99.634	100	100	100	98	100	98.148	89.011	100	100	100	100	100	100	94.139	100	100	88	84	88.889	81.481	75.824	100	100	92	94	92.5926	92.5926	73.9927
3QOO	100	100	100	100	100	100	96.377	100	90	68	72	76.923	70.37	77.536	100	100	100	100	100	100	85.507	100	100	92	80	100	92.593	51.449	100	100	92	76	100	92.5926	53.6232
3QPH	0	30	32	48	41.176	47.059	38.012	100	30	16	8	11.765	8.824	8.48	100	80	80	70	76.471	61.765	31.871	100	30	32	32	32.353	39.706	24.561	0	0	4	2	2.94118	4.41176	11.1111
3S6F	100	100	100	100	100	100	94.483	100	60	56	42	64.286	51.724	39.31	100	100	100	100	100	100	73.793	100	100	92	84	92.857	89.655	65.517	100	100	68	52	92.8571	65.5172	42.069
3SOO	100	100	100	100	100	100	95.455	100	100	96	92	100	100	82.955	100	100	100	96	100	100	93.182	100	90	84	78	87.5	82.353	59.091	0	40	52	48	50	52.9412	44.3182
3SZH	100	100	100	100	100	100	100	100	100	100	98	100	100	94.262	100	100	92	86	100	91.667	74.59	0	50	48	58	41.667	50	48.361	100	100	100	80	100	100	68.0328
3T2L	100	100	100	100	100	100	90.584	100	100	100	96	100	96.721	66.234	100	100	100	100	100	100	65.26	100	100	100	94	100	88.525	69.156	0	0	0	0	0	0	2.5974
3TYS	100	100	100	100	100	100	95.455	100	100	100	100	100	100	100	100	100	100	90	100	100	81.818	100	80	76	54	87.5	76.471	48.864	0	20	40	42	25	35.2941	34.0909
3UX2	100	100	100	100	100	100	100	100	100	100	98	100	100	98.462	100	100	100	100	100	100	96.923	100	100	100	100	100	100	93.846	100	100	80	72	84.6154	76.9231	70.7692
3W5S	100	100	100	100	100	98.649	66.577	100	100	96	96	97.297	93.243	54.717	100	100	100	100	100	97.297	54.987	100	100	100	100	100	100	42.318	0	0	8	14	5.40541	17.5676	17.7898
3WUR	0	20	16	12	17.647	11.765	9.357	0	0	4	4	0	2.941	3.509	100	10	4	2	5.882	2.941	0.585	0	0	4	2	5.882	2.941	1.17	0	0	8	8	0	11.7647	9.94152
3WW0	100	100	100	100	100	100	97.99	100	100	92	96	94.737	94.872	76.884	100	100	84	78	89.474	76.923	73.869	100	100	100	84	100	94.872	59.799	0	10	20	28	26.3158	28.2051	15.5779
3WX4	0	0	0	0	0	0	0	100	80	56	62	80	60	56	100	80	60	40	80	65	32	100	40	36	46	40	30	47	0	0	0	0	0	0	2
3WXY	100	100	100	100	100	100	93.525	100	100	100	100	100	100	84.892	100	100	100	86	85.366	91.566	72.662	100	80	88	84	87.805	73.494	44.125	100	50	52	58	60.9756	54.2169	37.6499
3ZPX	0	0	4	8	8.889	17.582	12.664	0	30	16	18	13.333	14.286	11.572	0	0	4	18	13.333	15.385	10.48	0	0	0	2	2.222	1.099	3.493	0	0	8	6	6.66667	8.79121	9.38865
4AEC	100	100	100	96	95.349	95.349	78.14	100	90	88	78	79.07	81.395	58.372	100	80	76	66	67.442	59.302	39.535	100	30	28	22	20.93	20.93	14.651	100	30	20	30	25.5814	20.9302	18.8372
4AYA	100	100	100	98	100	100	94.845	100	100	100	98	100	100	95.876	100	100	100	98	100	100	86.598	100	100	92	86	100	94.737	68.041	100	90	72	62	100	89.4737	43.299
4BD8	100	100	100	100	100	100	100	100	100	100	98	100	100	95.977	100	100	92	96	100	94.118	90.805	100	100	100	100	100	100	93.103	100	80	60	60	70.5882	58.8235	42.5287
4BES	0	0	0	0	0	0	0	0	0	0	0	0	0	0	0	0	0	0	0	0	0	0	0	4	2	2.083	2.083	3.926	0	0	0	0	0	0	3.30579
4BEU	100	100	100	100	100	100	98.214	100	100	100	100	100	98.718	84.184	100	100	92	96	94.872	92.308	75.255	100	80	72	52	56.41	52.564	34.694	100	80	68	68	69.2308	69.2308	57.1429
4BOQ	0	0	0	0	0	0	0.546	0	0	4	4	5.556	2.778	3.825	0	0	0	6	0	5.556	32.787	0	0	0	2	0	0	8.743	0	0	8	12	0	8.33333	7.65027
4BT2	100	100	100	100	100	100	85.992	100	100	100	100	100	100	81.712	100	100	100	98	100	96.078	62.646	100	90	88	74	88	72.549	37.743	100	100	64	60	64	58.8235	39.2996
4CN0	100	100	100	100	100	100	100	100	100	92	90	100	94.737	87.629	100	100	100	96	100	100	91.753	100	100	88	82	100	89.474	76.289	100	100	100	100	100	100	97.9381
4CVR	100	100	100	98	100	100	85.535	100	90	52	50	60	48.387	40.252	100	80	40	28	53.333	38.71	25.786	100	80	72	66	66.667	70.968	55.975	100	80	72	68	80	67.7419	48.4277
4DOY	0	0	0	0	0	1.149	13.501	0	0	0	0	0	0	4.805	0	0	12	24	16.279	25.287	25.4	0	0	0	6	6.977	8.046	12.357	100	50	28	26	30.2326	29.8851	16.9336
4DYL	100	100	100	100	100	100	100	100	100	100	90	97.5	91.358	85.961	100	100	100	96	95	97.531	88.67	100	100	100	98	100	96.296	79.557	100	80	76	66	72.5	53.0864	30.7882
4E12	100	100	100	100	100	100	92.58	100	100	100	100	100	100	77.032	100	100	96	78	92.857	76.786	61.484	100	90	64	64	64.286	62.5	36.749	100	90	96	90	89.2857	87.5	57.5972
4E1P	100	100	100	100	100	100	100	100	100	100	100	100	100	100	100	100	100	100	100	100	100	100	90	80	72	100	91.667	75.41	100	100	100	96	100	100	90.1639
4EQS	100	100	100	100	100	100	94.966	0	50	56	62	62.791	56.322	48.513	100	100	100	84	81.395	81.609	58.352	100	80	72	66	65.116	62.069	42.334	100	80	64	62	69.7674	59.7701	46.4531
4EUU	0	0	0	0	0	0	1.881	100	50	44	30	38.71	28.571	11.912	0	0	0	0	0	0	9.404	0	0	0	0	0	0	6.27	0	0	0	0	0	0	1.25392
4FBL	0	10	16	16	14.286	19.643	16.37	100	100	72	68	75	67.857	41.281	0	40	24	30	28.571	33.929	28.826	0	0	0	0	0	0	8.185	100	70	64	52	57.1429	53.5714	42.7046
4FEI	100	100	100	100	100	100	98.039	100	100	100	100	100	100	90.196	100	100	100	96	100	100	91.176	100	100	80	54	100	90	49.02	0	0	0	0	0	0	3.92157
4FLA	0	0	8	10	6.667	6.667	4.605	0	0	4	8	0	10	8.553	0	0	8	4	0	6.667	1.316	0	0	0	0	0	0	10.526	0	20	24	12	13.3333	20	6.57895
4G9Y	100	100	100	100	100	100	100	100	100	100	100	100	100	97.452	100	100	100	100	100	100	96.178	100	90	88	92	86.667	90.323	84.076	100	100	100	88	100	100	72.6115
4I0K	100	100	100	100	100	100	98.649	100	100	100	100	100	100	94.595	100	100	100	100	100	100	85.586	100	100	100	100	100	100	84.234	0	0	0	2	0	2.27273	19.8198
4IJ5	100	100	100	92	100	97.619	65.403	0	0	0	0	0	0	0	100	100	84	58	90.476	69.048	23.223	100	100	84	68	80.952	69.048	36.967	0	0	0	0	0	0	10.4265
4JBD	100	100	100	100	100	98.485	81.818	100	90	76	72	78.788	69.697	40.909	100	100	100	100	100	96.97	46.364	0	50	76	74	75.758	65.152	32.424	0	0	12	14	15.1515	16.6667	20.6061
4JNH	100	100	100	98	100	100	89.95	100	70	72	64	63.158	69.231	43.719	100	100	100	100	100	100	88.442	100	100	96	88	100	94.872	64.824	0	0	0	0	0	0	1.00503
4L69	100	100	100	100	100	100	87.452	100	100	100	100	100	100	92.395	100	100	100	100	100	100	84.791	100	100	100	96	100	94.231	68.821	100	100	100	100	100	100	56.654
4L8J	100	100	100	100	100	100	99.695	100	100	100	96	96.875	89.231	67.683	100	100	100	92	100	93.846	81.098	100	100	96	96	96.875	93.846	72.256	100	100	100	92	100	87.6923	60.3659
4LJ3	100	20	12	22	14.815	21.818	12.903	100	60	56	44	55.556	45.455	29.749	0	20	44	34	44.444	30.909	26.882	100	90	48	44	48.148	45.455	31.9	0	50	48	50	44.4444	50.9091	32.6165
4MCJ	100	100	100	98	100	100	90.909	100	100	92	90	93.333	90	76.623	100	100	100	96	100	100	81.818	100	90	72	68	80	73.333	55.195	0	40	48	52	46.6667	46.6667	50
4ML1	100	100	100	100	100	100	99.078	100	100	100	98	100	97.674	77.88	100	100	100	100	100	100	93.548	100	100	100	100	100	100	87.097	100	70	84	84	80.9524	81.3953	64.5161
4MYZ	100	100	100	100	100	100	100	100	60	60	42	57.143	60	37.975	100	60	76	78	42.857	73.333	72.152	100	70	56	50	71.429	53.333	49.367	100	80	56	50	85.7143	60	41.7722
4NES	0	0	0	0	0	0	0	100	30	24	18	21.622	14.865	10.963	0	70	52	48	54.054	40.541	22.46	0	40	32	24	29.73	22.973	18.182	100	50	52	40	45.9459	29.7297	18.4492
4NOG	100	100	100	100	100	100	99.774	100	100	96	98	97.727	92.045	81.448	100	100	100	100	100	100	85.973	100	100	100	90	90.909	77.273	45.928	100	100	100	100	100	100	77.8281
4O5A	100	100	100	100	100	100	83.768	100	100	96	96	97.059	97.101	77.971	100	100	100	100	100	100	67.826	100	100	96	84	91.176	79.71	39.42	100	70	52	38	44.1176	33.3333	28.9855
4P5W	0	0	0	0	0	0	0	0	0	0	0	0	0	1.703	0	20	40	36	39.024	26.829	16.058	0	0	0	0	0	1.22	0.973	0	0	0	0	0	0	1.45985
4PKM	0	0	0	0	0	0	0	0	0	0	0	0	0	0.647	100	10	4	2	3.333	1.639	0.324	0	0	0	0	0	0	0	0	0	0	0	0	0	1.94175
4PN0	100	100	100	100	100	100	97.039	100	100	100	100	100	100	84.868	100	100	100	88	100	83.333	51.974	100	100	96	88	96.667	83.333	48.684	100	20	16	16	20	16.6667	15.7895
4Q51	100	100	100	98	100	96.429	66.192	100	100	96	90	96.429	85.714	59.786	100	100	84	62	75	58.929	53.381	100	80	72	46	67.857	44.643	27.758	0	20	12	20	14.2857	17.8571	14.5907
4Q52	100	100	100	100	100	100	98.913	100	90	84	86	77.778	80.556	76.087	100	80	76	76	66.667	77.778	52.717	100	30	52	62	38.889	58.333	47.283	100	100	48	48	66.6667	44.4444	39.1304
4QPK	100	100	96	98	95.833	97.917	92.593	100	100	100	98	100	97.917	79.424	100	100	100	98	100	97.917	77.366	100	100	100	94	100	95.833	67.49	100	100	100	88	100	87.5	58.0247
4QYT	100	100	100	100	100	100	93.814	100	100	100	100	100	100	94.845	100	100	100	92	100	94.737	73.711	100	100	92	90	89.474	94.737	60.309	0	50	44	44	47.3684	50	42.7835
4RK4	100	100	100	100	100	100	81.272	100	100	100	100	100	100	76.678	100	100	100	96	100	96.429	71.025	100	80	76	62	71.429	57.143	44.17	100	80	52	34	46.4286	32.1429	31.8021
4RSW	0	0	0	0	0	0	0	100	80	68	60	68	58.824	37.647	0	0	12	16	12	15.686	11.765	0	0	0	0	0	0	1.176	0	0	8	4	8	3.92157	5.4902
4RXJ	100	100	100	98	100	100	93.805	100	100	100	100	100	100	94.69	100	100	92	96	100	90.909	84.956	100	100	96	92	100	95.455	78.761	100	100	88	72	100	90.9091	51.3274
4S12	100	100	100	100	100	100	99.329	100	100	100	98	100	98.305	94.966	100	100	100	100	100	100	92.282	100	100	92	92	93.103	89.831	73.49	100	100	100	94	100	91.5254	80.2013
4U83	0	0	0	0	0	0	1.832	0	0	8	8	7.895	10.526	11.257	0	10	52	56	52.632	53.947	39.005	0	0	12	14	13.158	14.474	18.586	100	90	56	42	44.7368	35.5263	18.3246
4US5	100	100	100	100	100	100	97.929	100	100	100	100	100	98.507	84.32	100	100	100	96	100	94.03	83.432	100	100	100	94	93.939	89.552	53.55	100	100	100	100	100	97.0149	59.1716
4V0H	100	100	100	100	100	100	89.474	100	60	44	32	42.308	32.075	24.06	100	100	96	82	92.308	83.019	47.368	0	10	8	4	7.692	3.774	4.511	100	20	20	24	19.2308	24.5283	27.8195
4W98	0	40	40	46	50	37.931	42.069	0	0	4	6	7.143	6.897	7.586	0	20	24	28	42.857	20.69	34.483	0	0	8	6	0	6.897	4.138	0	0	0	0	0	0	5.51724
4WBE	100	100	100	100	100	100	100	100	100	100	100	100	100	97.5	100	100	100	96	100	100	90	100	100	100	98	100	100	85	100	100	60	48	100	62.5	40.8333
4WPY	100	100	100	100	100	100	100	100	100	100	100	100	100	100	100	100	100	100	100	100	97.872	100	100	100	100	100	100	98.936	100	100	100	88	100	100	76.5957
4WWF	100	100	100	100	100	100	94.915	100	100	96	84	100	95.652	80.508	100	100	100	86	100	100	77.119	100	90	64	56	90.909	65.217	55.932	100	100	96	76	100	100	72.8814
4WY2	0	30	28	22	25.806	19.048	8.464	0	40	20	14	16.129	12.698	18.809	0	0	8	12	6.452	12.698	24.138	0	10	16	12	12.903	11.111	14.42	0	20	40	40	38.7097	34.9206	32.6019
4X1Z	0	0	0	0	0	0	0.301	0	0	0	0	0	0	0	0	0	0	0	0	0	0.602	100	10	12	8	9.091	6.061	5.723	100	10	12	14	9.09091	13.6364	7.22892
4XCV	100	100	100	100	100	100	95	100	100	100	100	100	100	91.25	100	100	100	96	100	95.312	83.437	100	100	100	94	100	92.188	69.688	100	100	100	80	93.75	76.5625	49.375
4XO6	0	0	0	0	0	0	1.538	0	10	4	2	3.125	1.538	4.923	0	0	0	0	0	0	0	0	20	48	44	50	43.077	22.154	0	10	4	6	9.375	4.61538	3.38462
4XSO	0	0	0	4	5.263	3.896	5.155	0	0	0	6	5.263	6.494	10.052	100	100	88	56	68.421	44.156	18.041	100	100	88	68	81.579	55.844	26.804	0	0	4	10	2.63158	11.6883	15.7216
4XXI	100	100	100	100	100	100	96.815	100	100	100	98	100	100	92.357	100	100	100	96	100	100	79.618	100	100	100	98	100	100	76.433	0	0	0	4	0	0	10.828
4YMR	100	100	100	100	100	100	100	100	100	100	100	100	100	77.778	100	100	100	96	100	100	79.167	100	100	100	94	100	100	81.944	100	100	100	100	100	100	74.3056
4YNZ	0	0	0	0	0	0	0	100	30	28	16	23.529	16.176	7.602	0	0	8	8	5.882	5.882	9.064	0	0	0	0	0	1.471	4.094	0	0	0	0	0	0	0
4YT2	100	100	100	98	100	98.551	91.329	0	30	32	36	32.353	34.783	27.746	100	100	92	96	94.118	97.101	78.613	100	90	96	90	91.176	84.058	59.538	100	100	100	100	100	100	78.3237
4ZI8	0	0	0	0	0	0	0	0	0	0	0	0	0	0	0	0	0	0	0	0	0	0	0	0	0	0	0	3.593	0	0	0	0	0	0	0
4ZM8	100	100	100	100	100	100	100	100	100	96	98	100	95.455	98.246	100	100	100	100	100	100	100	100	100	100	94	100	100	93.86	100	100	100	100	100	100	100
4ZOS	100	100	100	100	100	100	100	100	100	100	100	100	100	95.283	100	100	100	100	100	100	98.113	0	90	96	84	90	95.238	69.811	100	100	64	56	100	71.4286	64.1509
5B1Q	100	100	96	92	93.333	90.11	67.32	100	100	96	90	95.556	82.418	56.209	0	20	24	32	35.556	35.165	23.529	100	100	96	82	84.444	68.132	29.847	0	0	0	0	0	0	3.05011
5BP3	0	0	28	46	36.667	44.262	28.525	100	30	36	38	36.667	44.262	38.033	0	0	0	0	0	0	0.328	0	0	4	12	3.333	13.115	21.311	0	0	0	0	0	0	0.983607
5BY7	100	100	100	96	100	94.444	83.611	100	100	100	96	97.222	94.444	75.556	100	100	100	96	100	94.444	62.778	100	70	68	56	63.889	48.611	32.222	100	100	88	72	80.5556	61.1111	38.8889
5D3A	0	0	8	14	0	6.25	19.512	100	100	100	100	100	100	100	100	100	100	100	100	100	100	100	100	100	98	100	100	97.561	100	80	92	66	75	87.5	62.1951
5DD8	100	100	100	100	100	100	100	100	100	100	100	100	100	99.448	100	100	100	100	100	100	93.923	100	100	100	98	100	100	77.901	100	100	100	84	100	88.8889	70.1657
5FOL	0	0	0	2	0	1.724	5.498	0	0	12	8	10.345	6.897	6.186	0	0	0	0	0	0	1.031	0	0	0	0	0	0	1.718	0	0	0	4	0	6.89655	15.1203
5G23	0	0	0	0	0	0	0	100	70	52	44	52.174	44.681	28.814	100	70	68	42	73.913	44.681	33.051	0	90	64	64	65.217	63.83	33.475	0	0	12	22	13.0435	21.2766	16.1017
5GPO	100	100	100	100	100	100	100	0	0	4	8	0	3.846	4.545	100	100	100	96	100	100	91.667	100	70	60	70	76.923	57.692	72.727	100	60	76	62	69.2308	76.9231	48.4848
5I1V	0	0	0	0	0	0	0	0	0	4	10	10	10	11.8	0	0	16	16	16	14	13	0	0	8	18	18	16	13.4	0	0	4	10	10	13	20.6
5I47	100	90	72	66	70.37	65.455	38.267	100	30	12	16	11.111	16.364	9.386	0	50	36	26	33.333	23.636	13.357	0	10	4	2	3.704	1.818	0.361	0	30	24	22	29.6296	20	21.2996
5IS2	100	100	100	100	100	100	93.939	100	100	100	98	100	94.937	77.02	100	100	100	100	100	100	72.222	100	100	100	96	97.436	82.278	58.586	100	60	60	60	56.4103	58.2278	41.4141
5KC8	0	10	4	8	7.143	9.412	11.422	0	0	4	2	2.381	7.059	6.527	100	100	92	72	80.952	61.176	32.401	0	10	8	12	9.524	11.765	10.49	100	80	56	42	45.2381	45.8824	22.6107
5LUS	100	100	100	100	100	100	100	100	100	100	100	100	100	97.059	100	80	92	92	83.333	84.615	82.353	100	90	92	86	100	92.308	83.824	0	30	32	20	0	46.1538	22.0588
5LXE	100	100	100	100	100	100	97.91	100	100	100	100	100	97.015	85.075	100	100	100	92	93.939	94.03	74.03	100	100	92	96	93.939	97.015	62.687	100	100	100	98	100	89.5522	49.8507
5M97	100	100	100	100	100	100	100	100	100	100	100	100	100	100	100	100	100	100	100	100	100	100	100	96	96	100	100	88.312	0	60	56	52	42.8571	73.3333	53.2468
5MLT	100	100	100	100	100	100	99.56	100	100	88	86	86.667	85.714	76.264	100	100	92	96	95.556	91.209	85.934	100	80	76	72	73.333	69.231	43.297	100	40	44	48	44.4444	37.3626	25.2747
5O70	100	100	100	100	100	100	89.053	100	100	100	100	100	97.015	86.391	100	100	100	100	100	97.015	76.036	100	100	100	90	96.97	91.045	50.296	100	100	100	88	100	88.0597	43.4911
5OKA	0	0	4	4	4.167	5.155	7.423	0	0	0	0	0	0	0	0	0	0	0	0	0	0	0	0	0	0	0	0	1.237	0	0	0	0	0	0	0.206186
5OTE	0	10	8	6	7.317	8.434	6.683	100	100	64	38	43.902	36.145	18.377	100	50	52	48	51.22	39.759	19.093	100	70	64	44	48.78	37.349	18.854	100	100	100	90	95.122	75.9036	39.3795
5T3U	100	100	100	100	100	100	100	100	100	100	100	100	100	98.649	100	100	100	100	100	100	95.27	100	100	100	90	100	100	79.054	100	70	76	80	64.2857	72.4138	71.6216
5T5S	0	0	0	0	0	0	0	0	0	0	0	0	0	0	0	0	0	0	0	0	0	0	0	0	0	0	0	0	0	0	0	0	0	0	0
5TFP	100	100	100	100	100	100	100	100	100	100	100	100	100	98.438	100	100	100	100	100	100	93.75	100	100	92	96	100	100	81.25	100	80	40	52	66.6667	66.6667	50
5TPI	100	60	64	66	66.667	66.667	45.498	100	90	76	68	76.19	69.048	58.768	100	80	76	68	76.19	76.19	54.976	100	50	48	50	52.381	54.762	43.128	100	80	72	62	76.1905	69.0476	44.5498
5UFH	100	100	100	100	100	100	80.115	100	100	100	96	97.059	95.652	72.911	100	100	100	92	100	88.406	65.13	100	100	88	72	82.353	63.768	36.311	100	60	44	36	38.2353	34.7826	24.4957
5V0R	0	0	0	0	0	0	0	0	20	8	8	12.5	6.061	9.467	0	0	0	0	0	0	0	0	0	0	0	0	0	0	0	0	4	6	6.25	3.0303	2.95858
5V5T	100	100	100	100	100	100	100	100	80	84	82	86.667	81.967	74.51	100	100	100	96	100	96.721	79.085	0	50	48	56	53.333	54.098	37.908	100	100	72	66	76.6667	65.5738	47.3856
5V6G	0	0	0	0	0	0	0	0	0	0	0	0	0	0	0	40	24	28	35.294	29.412	24.561	100	40	28	26	35.294	26.471	16.959	100	60	40	28	58.8235	35.2941	29.2398
5VLG	100	100	100	100	100	100	92.708	100	100	100	100	100	100	91.667	100	100	100	100	100	100	93.75	100	100	100	96	100	100	78.646	100	100	100	90	100	94.7368	68.75
5VUG	0	10	4	4	3.571	3.571	8.541	100	30	44	32	42.857	30.357	25.979	100	40	52	44	50	42.857	31.673	0	20	24	24	21.429	25	24.199	0	0	0	24	0	23.2143	27.4021
5W7Z	100	100	100	100	100	100	76.744	100	100	100	100	100	96.104	61.757	100	100	100	100	100	97.403	60.724	100	100	100	100	100	100	53.23	100	100	92	88	89.4737	77.9221	27.1318
5X4T	100	100	100	100	100	100	98.857	100	100	100	96	97.143	94.286	82.571	100	100	100	100	100	95.714	76	100	90	80	78	80	74.286	50.286	100	100	92	90	85.7143	85.7143	64
5X7F	100	100	100	100	100	100	82.979	100	100	100	98	100	97.872	76.596	100	80	68	78	69.565	80.851	56.17	100	90	56	40	56.522	42.553	21.277	100	80	56	58	60.8696	59.5745	53.1915
5XII	100	100	100	100	100	100	86.6	100	100	100	98	98	98	78	100	100	100	96	96	94	63	100	60	56	62	62	66	47	100	100	88	84	84	88	59.4
5XK6	100	100	100	100	100	100	94.397	100	100	88	82	86.957	82.609	66.379	100	100	76	88	82.609	86.957	61.207	100	80	76	74	82.609	73.913	56.466	100	100	96	92	95.6522	91.3043	59.9138
5XKR	100	100	100	100	100	100	92.453	100	60	52	54	53.333	48.387	36.478	100	100	92	84	86.667	87.097	76.101	100	100	84	80	93.333	80.645	60.377	100	80	72	76	80	77.4194	58.4906
5YDV	100	100	100	100	100	100	88.995	100	100	96	92	100	92.683	71.77	100	100	100	100	100	100	83.732	100	90	92	90	95	92.683	63.158	100	50	68	60	65	65.8537	40.6699
5YKX	0	0	0	0	0	0	0.8	0	30	28	22	25	28	16	0	0	0	0	0	0	0	0	60	36	30	50	36	19.2	0	0	0	0	0	0	2.4
5YKZ	0	0	0	0	0	0	0	0	20	16	16	18.182	17.391	16.807	0	40	32	16	36.364	34.783	10.084	100	50	40	28	54.545	43.478	23.529	0	0	0	0	0	0	0.840336
5YNX	0	0	0	0	0	0	0	100	90	84	76	90.909	82.609	58.475	100	40	32	22	45.455	34.783	22.034	100	30	32	28	27.273	34.783	22.881	0	60	64	46	63.6364	69.5652	37.2881
5YTI	0	0	0	0	0	0	0	0	10	12	8	9.756	7.317	6.083	0	0	0	0	0	0	0	0	0	0	0	0	0	0	0	0	0	0	0	0	0
5YTQ	100	100	100	100	100	100	100	100	100	100	98	100	100	98.701	100	100	100	96	100	100	94.805	100	100	92	88	100	100	88.312	0	0	16	22	0	26.6667	19.4805
5ZNM	0	0	0	0	0	0	2.067	0	20	16	20	18.421	16.883	11.111	0	50	20	26	18.421	22.078	11.628	0	0	0	4	2.632	3.896	9.819	0	0	0	2	0	1.2987	3.10078
6A4X	100	100	100	100	100	100	98.462	100	100	100	100	100	100	99.231	100	100	100	100	100	100	90	100	100	100	96	100	100	87.692	100	90	72	76	76.9231	73.0769	72.3077
6BL7	100	100	100	100	100	100	100	100	100	100	100	100	100	99.091	100	100	100	100	100	100	100	0	90	84	78	90.909	90.909	80.909	0	0	0	0	0	0	0
6CFY	100	100	100	100	100	100	98.75	100	100	100	98	100	100	92.5	0	60	72	70	50	75	71.25	100	100	100	100	100	100	98.75	100	100	80	72	100	100	62.5
6CKM	100	100	84	78	86.364	80	51.754	100	100	100	100	100	100	67.105	0	20	20	20	18.182	22.222	16.228	100	70	68	54	68.182	60	31.579	0	0	20	40	18.1818	37.7778	38.1579
6DRR	0	10	12	14	11.111	12.963	27.306	0	0	0	0	0	0	5.535	100	80	76	78	77.778	72.222	53.506	0	0	0	0	0	0	6.273	100	20	36	56	33.3333	59.2593	50.5535
6EDI	100	90	84	80	80.488	73.171	56.553	100	100	88	82	78.049	76.829	50.243	100	90	68	68	70.732	65.854	35.68	100	60	64	52	56.098	45.122	30.34	0	60	52	66	60.9756	53.6585	25.9709
6EIM	100	100	100	100	100	100	95.695	100	100	84	76	80	68.333	58.278	100	100	100	100	100	96.667	67.881	100	100	100	98	100	95	74.834	100	100	100	94	100	91.6667	63.9073
6ESL	0	30	16	14	15.385	14.103	13.232	0	60	48	46	46.154	47.436	27.735	100	80	80	52	61.538	61.538	19.593	0	40	48	46	41.026	33.333	12.214	0	40	36	26	30.7692	24.359	17.5573
6GD1	0	0	0	0	0	0	0	0	40	24	20	25	24.39	11.165	0	0	0	2	0	2.439	0.485	100	10	4	2	5	2.439	0.485	100	40	40	56	40	46.3415	35.4369
6GX2	100	100	88	82	86.207	77.966	48.993	0	40	48	36	41.379	38.983	23.826	0	0	8	24	6.897	30.508	25.168	100	50	48	48	48.276	45.763	33.893	0	40	32	32	37.931	30.5085	25.8389
6GXS	0	0	0	0	0	0	0	0	60	44	32	40.541	28	16.755	0	0	0	0	0	0	4.255	0	0	0	4	2.703	2.667	3.457	0	0	0	0	0	0	0.531915
6HB5	100	100	100	100	100	100	88.679	100	100	100	100	100	96.429	69.34	100	100	100	100	100	97.619	77.594	100	100	92	78	80.952	75	48.349	100	100	92	96	95.2381	95.2381	63.4434
6I6S	100	90	76	68	90	76.19	63.81	100	100	100	98	100	100	93.333	100	50	56	40	50	66.667	34.286	100	50	36	42	50	38.095	36.19	0	0	8	8	0	9.52381	15.2381
6IF6	100	100	100	100	100	100	100	100	100	100	94	100	100	85.714	0	0	0	0	0	0	0	100	100	88	92	100	88.462	69.925	100	100	100	96	100	100	84.9624
6J52	100	100	100	100	100	100	100	100	100	100	100	100	100	100	100	100	100	100	100	100	96.154	100	100	100	98	100	100	91.346	100	100	100	92	100	100	87.5
6J64	100	100	100	100	100	100	100	100	100	100	100	100	100	96.094	100	100	100	100	100	100	84.375	100	100	100	96	100	100	87.5	100	80	84	62	83.3333	84	45.3125
6J6A	0	0	0	0	0	0	1.58	100	80	76	72	70.455	64.773	41.309	100	40	60	48	54.545	50	35.666	0	0	0	0	0	0	0.903	0	0	0	0	0	0	2.25734
6JDH	100	100	100	100	100	100	92.929	100	100	100	98	100	96.61	85.522	100	100	100	88	96.552	86.441	64.31	100	50	32	26	27.586	28.814	27.609	100	100	100	100	100	100	57.2391
6JHC	0	80	52	50	62.5	56.25	43.21	100	80	76	74	68.75	75	64.198	100	70	60	60	62.5	62.5	43.21	0	20	24	26	18.75	25	23.457	100	60	48	40	62.5	50	38.2716
6JYX	0	0	0	0	0	0	0	0	10	12	6	10	6.667	5.611	0	0	0	0	0	0	0	0	0	0	0	0	0	0.33	0	0	0	0	0	0	0
6KJU	100	100	92	90	92	90	72.835	100	100	100	98	100	98	68.504	100	100	100	90	100	90	59.055	100	90	92	74	92	74	50	100	100	88	68	88	68	50.3937
6L1L	100	100	100	100	100	100	96.241	100	100	100	100	100	98.734	88.972	100	100	100	100	100	100	85.965	100	100	88	90	89.744	87.342	61.905	100	100	100	96	94.8718	84.8101	57.6441
6NPC	100	100	100	100	100	100	97.65	100	100	92	94	92.105	94.737	80.94	100	100	100	100	100	97.368	89.817	100	90	96	82	86.842	78.947	61.619	100	100	100	92	100	84.2105	60.8355
6O2U	0	0	0	0	0	0	0	0	10	4	4	7.692	3.704	4.444	0	0	0	0	0	0	0	100	90	68	68	76.923	70.37	42.963	0	0	0	0	0	0	0
6R1M	100	100	100	100	100	100	93.364	100	100	100	100	100	98.851	82.151	100	100	100	100	100	100	79.405	100	100	92	84	83.721	70.115	49.428	100	100	100	96	97.6744	95.4023	73.4554
6SF4	100	100	100	100	100	100	80.747	100	100	100	100	100	100	82.759	100	100	100	100	100	98.551	71.552	100	100	92	92	94.118	85.507	46.264	100	100	92	92	94.1176	88.4058	52.5862
6U11	0	10	4	8	8.163	9.091	10.06	100	50	28	22	22.449	16.162	14.889	0	0	0	0	0	0	0	0	30	20	20	20.408	18.182	15.493	100	70	36	28	26.5306	32.3232	25.3521
6U1R	100	100	84	70	73.684	63.158	36.815	0	0	0	0	0	0	0	0	0	0	0	0	0	0	100	70	64	54	57.895	46.053	23.499	0	0	0	0	0	6.57895	14.3603
7ODC	100	100	100	100	100	100	91.509	0	80	72	70	71.429	69.048	56.368	100	100	100	100	100	97.619	72.642	100	50	40	44	40.476	36.905	25.943	100	100	92	84	85.7143	80.9524	55.8962
Average	71.2838	71.2162	70.5405	70.1892	70.8837	70.1903	65.1035	74.6622	72.2635	70.2432	68.3514	70.1205	68.3325	58.7426	73.3108	71.5878	70.527	67.9662	70.349	68.3767	56.258	68.5811	64.4257	60.3919	56.6284	61.329	57.4629	43.2642	61.1486	57.2297	53.8108	50.1014	54.6405	51.6456	38.8448
The evaluation results of DeepTMP, CDPred, DeepHomo2.0, GLINTER, and DeepHomo on the test set of 296 soluble protein complexes when the AlphaFold2-predicted monomer structures are used as input. Top n is the number of top considered contacts and L is the length of the sequence.
PDBID	DeepTMP							CDPred							DeepHomo2.0							GLINTER							DeepHomo
	top1	top10	top25	top50	topL/10	topL/5	topL	top1	top10	top25	top50	topL/10	topL/5	topL	top1	top10	top25	top50	topL/10	topL/5	topL	top1	top10	top25	top50	topL/10	topL/5	topL	top1	top10	top25	top50	topL/10	topL/5	topL
1B63	100	100	88	90	90.909	89.394	71.171	100	100	100	94	96.97	95.455	66.967	100	100	92	92	93.939	81.818	54.354	100	90	64	60	66.667	57.576	31.231	0	0	0	2	0	4.54545	18.9189
1CDC	0	30	28	24	22.222	31.579	21.212	0	10	20	18	11.111	21.053	20.202	0	0	0	4	0	0	2.02	0	0	16	22	0	15.789	33.333	0	0	0	0	0	0	2.0202
1D7M	100	100	100	100	100	100	100	100	100	100	100	100	100	100	100	100	100	100	100	100	100	100	100	92	84	100	90	64.356	0	0	0	0	0	0	0
1DZ3	0	0	0	0	0	0	0.769	0	0	8	12	0	7.692	11.538	0	20	16	12	30.769	15.385	7.692	0	0	12	12	0	11.538	8.462	100	60	40	36	61.5385	38.4615	33.0769
1E6U	0	60	76	82	78.125	79.688	56.386	100	100	96	96	96.875	96.875	67.913	100	100	100	92	93.75	84.375	60.436	100	70	68	60	68.75	53.125	45.483	100	100	100	90	100	82.8125	42.9907
1GO8	0	0	0	0	0	0	0	0	0	0	0	0	0	1.732	0	0	0	0	0	0	0	0	0	0	0	0	0	0.216	0	0	0	0	0	0	0
1H6O	100	80	84	82	80	85	63.235	100	50	52	50	50	47.5	24.51	100	70	72	62	85	70	37.745	100	100	88	82	95	82.5	42.647	0	0	0	0	0	0	8.82353
1HCI	0	0	0	0	0	0	0	0	0	0	0	0	0	0	0	0	0	0	0	0	0	0	0	0	0	0	0	0	0	0	0	12	10.6383	8.42105	5.04202
1IOM	100	100	100	100	100	100	96.817	100	100	100	100	100	100	94.96	100	100	100	100	100	100	92.573	100	100	100	100	100	96	81.698	100	100	100	96	94.5946	97.3333	80.6366
1IQ6	100	100	100	100	100	100	90.299	100	100	100	100	100	100	85.821	100	80	92	92	84.615	92.308	82.09	100	70	64	70	76.923	65.385	47.015	100	100	72	54	100	69.2308	35.0746
1JE5	0	0	0	0	0	0	0	0	0	0	0	0	0	0	0	0	0	0	0	0	0	0	0	0	0	0	0	0	0	0	0	0	0	0	0
1JKE	100	100	100	100	100	100	97.241	100	100	100	100	100	100	95.862	100	100	100	100	100	100	93.103	100	100	100	90	100	100	67.586	100	100	100	96	100	93.1034	82.069
1K4I	100	40	48	50	43.478	47.826	30.472	100	100	92	76	91.304	78.261	77.682	0	40	60	64	56.522	65.217	36.481	100	50	48	44	47.826	45.652	38.197	100	60	72	74	69.5652	71.7391	34.7639
1K4Z	100	100	100	100	100	100	94.969	100	100	100	98	100	100	88.679	100	100	100	100	100	100	77.358	100	100	100	100	100	100	77.987	100	80	76	60	86.6667	70.9677	52.8302
1KKO	100	80	72	68	70.732	68.293	39.952	100	100	100	100	100	100	83.535	0	0	28	28	31.707	26.829	22.276	0	0	0	0	0	1.22	7.506	100	70	32	34	29.2683	32.9268	24.2131
1KU9	0	60	48	44	60	50	33.553	100	100	100	96	100	100	88.158	100	80	56	46	73.333	53.333	34.868	0	70	72	70	80	76.667	51.974	100	40	32	28	33.3333	26.6667	23.6842
1LXE	0	20	36	24	20	40	26.733	0	30	20	18	30	25	26.733	0	0	0	0	0	0	0	0	0	0	4	0	0	5.941	0	0	0	12	0	0	21.7822
1MML	0	20	16	14	15.385	13.208	9.434	0	10	16	10	15.385	9.434	4.528	0	20	32	28	34.615	26.415	11.321	0	0	4	6	3.846	5.66	6.792	0	0	0	4	0	3.77358	13.5849
1MSC	100	100	100	100	100	100	100	100	100	100	100	100	100	100	100	100	100	100	100	100	90.698	100	80	56	54	66.667	56	57.364	100	100	100	74	100	100	55.0388
1MXR	100	100	100	100	100	100	96.267	100	100	100	100	100	98.667	91.733	100	100	100	100	100	100	79.733	100	100	88	84	86.486	78.667	60.267	100	100	92	96	94.5946	93.3333	52.2667
1NP6	100	100	100	98	100	97.059	96.552	100	100	100	100	100	100	85.057	100	100	100	100	100	100	100	100	100	100	96	100	100	84.483	100	100	96	96	100	97.0588	60.3448
1O0W	100	100	100	98	100	98	81.746	100	100	100	94	100	94	68.254	100	100	96	96	96	96	74.206	100	100	100	96	100	96	59.921	100	100	100	96	100	96	65.0794
1O4W	0	0	0	0	0	0	0	0	0	0	0	0	0	2.041	0	0	0	0	0	0	0	0	0	0	0	0	0	0	0	40	40	30	42.8571	37.931	37.415
1OKI	0	0	0	0	0	0	0.952	0	0	0	0	0	0	0	0	0	0	0	0	0	0	0	0	0	0	0	0	1.429	0	0	0	4	0	4.7619	3.80952
1PVG	100	100	100	98	100	97.59	82.775	100	100	100	100	100	97.59	80.383	100	100	100	84	95.122	85.542	51.675	100	100	92	90	87.805	83.133	53.828	100	100	72	56	58.5366	43.3735	22.2488
1QB2	0	0	8	16	0	9.524	15.596	0	0	8	8	0	9.524	7.339	100	60	76	56	60	80.952	43.119	0	40	36	34	40	42.857	28.44	0	50	32	30	50	38.0952	22.0183
1QC9	100	100	100	100	100	100	95.29	100	100	96	94	96.296	94.545	74.638	100	60	56	60	55.556	63.636	54.348	100	70	60	50	55.556	45.455	38.043	0	20	16	16	18.5185	18.1818	13.7681
1QPP	0	0	0	0	0	0	0	100	100	72	54	80.952	60.465	28.44	100	80	72	62	66.667	67.442	26.606	0	10	12	12	9.524	11.628	16.055	0	30	24	22	28.5714	23.2558	16.9725
1R29	100	100	100	100	100	100	96.85	100	100	100	100	100	100	96.85	100	100	100	100	100	100	85.827	100	100	96	94	100	96	77.953	100	100	100	86	100	100	65.3543
1SS4	100	100	96	98	93.333	96.667	98.039	100	100	100	100	100	100	95.425	100	100	100	100	100	100	93.464	100	100	100	100	100	100	83.66	100	100	100	96	100	100	79.7386
1T6S	0	0	0	0	0	0	0	0	0	0	0	0	0	0	0	0	0	0	0	0	0	0	0	4	6	0	6.25	10.494	0	0	0	0	0	0	0
1TLK	0	0	0	0	0	0	0	0	0	0	0	0	0	0	0	0	0	0	0	0	0	0	0	0	4	0	0	9.091	0	0	0	0	0	0	1.2987
1TZB	100	100	100	100	100	100	99.007	100	100	100	100	100	100	95.364	100	100	100	100	100	96.667	89.073	100	100	100	98	100	93.333	73.841	100	100	92	92	93.3333	90	71.1921
1ULK	0	0	0	0	0	0	0	0	0	0	0	0	0	0	0	20	16	28	16.667	16	15.873	0	10	28	28	16.667	28	27.778	0	0	8	16	0	8	19.0476
1USC	100	100	100	100	100	100	99.438	100	100	100	100	100	100	97.191	100	100	100	100	100	100	93.82	100	100	92	82	94.118	88.571	62.921	100	90	88	90	94.1176	91.4286	74.1573
1UTY	100	100	100	94	100	100	85.027	100	100	96	94	94.444	97.297	80.214	100	100	92	92	100	89.189	72.727	0	80	64	58	66.667	62.162	46.524	0	0	8	8	0	10.8108	28.3422
1UUJ	100	100	100	100	100	100	98.864	100	80	72	72	87.5	70.588	64.773	100	100	88	72	100	100	63.636	100	100	88	78	100	94.118	68.182	100	70	52	26	62.5	64.7059	17.0455
1V2X	100	100	100	100	100	100	98.454	100	100	100	100	100	100	95.361	100	100	96	98	94.737	97.368	89.175	100	100	96	86	94.737	89.474	73.711	100	100	100	98	100	97.3684	84.0206
1V5V	0	0	8	12	10	12.5	15.711	0	0	0	0	0	0	2.993	0	0	0	0	0	0	1.496	0	0	4	8	7.5	8.75	10.224	0	0	0	0	0	1.25	8.4788
1V9Y	100	100	96	88	100	90.909	75.449	100	70	64	64	75	66.667	55.09	100	70	84	70	75	75.758	46.707	100	90	92	90	87.5	93.939	70.659	0	0	8	14	12.5	12.1212	31.1377
1VCH	100	100	96	88	100	97.143	68	100	100	100	100	100	100	89.714	100	100	100	92	100	94.286	55.429	100	90	84	72	82.353	82.857	45.143	100	100	96	78	100	91.4286	38.8571
1VIO	0	0	0	0	0	0	0.412	0	0	0	0	0	0	0	0	0	0	0	0	0	0	0	0	0	0	0	0	0	0	0	0	0	0	0	0.411523
1X8Z	0	30	12	10	20	10	5.882	0	0	0	0	0	0	1.961	0	0	0	0	0	0	0	0	0	0	0	0	0	0	0	0	0	0	0	0	1.30719
1Z05	100	100	100	100	100	96.471	68.998	100	100	100	96	97.619	90.588	57.343	100	100	100	100	100	87.059	51.515	100	90	72	62	59.524	56.471	39.161	100	100	100	88	85.7143	78.8235	41.7249
1ZZG	100	100	100	100	100	100	100	100	100	100	100	100	100	92.771	100	100	100	100	100	97.59	91.807	100	100	100	92	92.683	89.157	82.892	100	100	100	96	100	90.3614	67.7108
2A1S	100	100	100	100	100	98.837	66.744	100	100	100	88	88.372	84.884	52.791	100	100	100	100	100	100	59.767	100	100	100	88	90.698	74.419	43.256	100	100	88	76	72.093	68.6047	34.6512
2A4X	100	100	100	100	100	100	100	100	100	100	100	100	100	98.551	100	100	100	100	100	100	86.957	100	100	100	100	100	100	81.159	100	100	100	96	100	100	83.3333
2B0A	100	100	100	100	100	100	100	100	100	100	100	100	100	96.774	100	100	100	100	100	100	82.796	100	100	96	82	100	91.892	59.14	100	100	100	96	100	100	84.9462
2C0N	0	0	0	0	0	0	0	0	0	0	0	0	0	0.985	0	0	0	0	0	0	0	100	40	36	32	35	32.5	34.483	0	0	0	0	0	0	3.44828
2C7G	0	0	0	0	0	0	0	0	10	12	10	8.889	9.89	13.158	0	0	0	0	0	0	0	0	0	0	0	0	0	0	0	0	0	0	0	0	0.438596
2CDU	100	100	100	100	100	100	96.46	100	100	100	100	100	96.667	84.071	100	100	92	88	86.667	84.444	63.938	100	100	88	86	88.889	77.778	57.743	100	50	60	76	73.3333	68.8889	49.115
2CH5	0	20	8	8	8.824	7.246	6.052	100	100	100	96	100	95.652	71.758	100	60	48	48	52.941	47.826	31.7	0	0	0	0	0	0	2.017	0	0	0	0	0	2.89855	22.4784
2CSU	100	100	100	98	97.778	97.802	77.462	0	10	40	42	42.222	52.747	50.547	100	80	56	64	64.444	62.637	35.449	0	60	68	70	71.111	67.033	46.608	100	100	100	84	88.8889	63.7363	25.8206
2D1C	100	100	92	92	91.837	92.929	93.75	100	100	100	100	100	98.99	89.315	100	100	100	100	100	100	84.879	100	100	96	80	79.592	74.747	60.282	100	100	100	96	95.9184	95.9596	70.9677
2D7V	100	100	100	100	100	100	100	100	100	100	100	100	100	98.148	100	100	100	100	100	100	87.654	100	100	100	100	100	100	87.654	100	100	100	100	100	100	92.5926
2D8D	100	100	100	100	100	100	100	100	100	100	100	100	100	97.778	100	100	100	100	100	100	100	100	100	100	100	100	100	98.889	100	100	100	100	100	100	97.7778
2DPL	100	100	100	100	100	100	81.818	100	100	100	100	100	100	74.026	100	100	100	96	93.333	96.721	67.532	100	50	44	36	43.333	32.787	27.273	100	80	64	56	53.3333	52.459	43.8312
2DVK	100	100	96	96	100	94.595	80.851	100	100	100	96	100	97.297	89.362	100	80	72	72	77.778	67.568	57.447	100	60	64	58	55.556	59.459	56.383	0	0	0	0	0	0	1.59574
2E8V	100	100	100	100	100	100	91.471	100	100	100	100	100	100	85.588	100	80	76	72	70.588	70.588	59.706	100	100	92	90	94.118	89.706	54.706	100	100	100	96	100	91.1765	58.2353
2EH3	100	100	96	98	100	97.143	84.916	100	100	96	94	100	94.286	81.006	100	80	80	78	76.471	80	73.184	100	100	100	94	100	94.286	67.598	100	100	100	86	100	100	59.2179
2EQ5	0	0	0	0	0	0	0	100	100	100	94	100	97.778	52.632	100	100	92	80	90.909	82.222	40.351	100	60	48	46	50	48.889	35.526	100	50	24	16	27.2727	17.7778	8.77193
2F1L	0	0	0	0	0	0	0	0	0	0	0	0	0	0	0	10	12	26	5.556	13.514	19.786	0	0	20	16	11.111	13.514	15.508	0	0	0	0	0	0	11.7647
2FUE	0	0	0	0	0	0	0	100	70	76	66	76.923	63.462	28.244	0	0	0	0	0	0	0	0	0	0	0	0	0	0.763	0	0	0	2	0	1.92308	8.77863
2G6T	0	30	36	28	40	31.148	31.046	0	0	0	0	0	0	0	0	0	0	0	0	0	8.497	0	0	0	0	0	0	3.268	0	20	8	14	13.3333	13.1148	7.84314
2GV8	0	0	0	0	0	0	3.579	0	0	0	0	0	0	2.013	0	0	0	0	0	0	5.817	0	0	0	2	0	2.247	1.79	0	0	12	10	11.3636	13.4831	8.05369
2GZ4	100	100	100	100	100	100	93.72	100	100	100	98	100	97.561	90.338	100	100	76	72	80	73.171	50.725	0	30	56	46	50	46.341	44.444	100	90	88	62	85	68.2927	41.5459
2HXT	100	100	100	94	95.455	89.773	62.358	100	90	92	96	95.455	92.045	78.005	100	100	100	96	95.455	93.182	64.399	100	50	56	64	61.364	52.273	32.426	100	60	52	52	52.2727	48.8636	41.7234
2HXV	100	100	96	96	97.222	94.444	84.722	100	100	100	88	88.889	88.889	72.222	100	100	84	88	83.333	83.333	58.611	0	30	28	26	27.778	27.778	37.222	100	60	36	44	44.4444	41.6667	25
2I00	0	50	52	58	57.5	54.321	38.67	100	90	88	90	90	86.42	72.66	100	80	76	70	75	65.432	49.507	100	70	68	58	60	45.679	32.759	0	30	20	14	12.5	17.284	22.1675
2I2L	0	20	24	26	14.286	25	35.915	0	10	12	20	7.143	14.286	18.31	0	0	4	14	0	3.571	15.493	100	90	72	60	92.857	67.857	40.141	0	0	0	0	0	0	0.704225
2I46	0	0	0	0	0	0	0	0	0	0	0	0	0	0	0	0	0	0	0	0	0	0	0	0	0	0	0	2.484	0	0	0	0	0	0	0
2I71	0	0	0	0	0	0	0	0	0	0	0	0	0	0	0	0	0	0	0	0	0	0	0	0	0	0	0	2	0	0	0	0	0	0	0
2I9I	0	0	0	0	0	0	0	0	0	0	0	0	0	0	0	0	8	8	8	8	8.661	0	0	8	10	8	10	7.874	0	0	12	8	12	8	11.0236
2IA0	100	100	100	100	100	100	100	100	100	88	74	94.118	82.353	78.947	100	100	100	100	100	100	94.152	100	100	100	96	100	100	77.778	100	60	68	64	52.9412	70.5882	49.7076
2IBD	100	100	100	100	100	100	91.667	100	100	100	100	100	100	91.176	100	100	100	96	100	100	81.373	100	100	96	90	100	90	75.49	100	80	80	74	75	75	55.3922
2IGI	100	80	72	62	77.778	66.667	45	100	70	64	72	61.111	66.667	71.111	0	50	44	42	38.889	47.222	41.667	100	100	96	80	100	86.111	38.889	100	40	52	54	50	52.7778	36.6667
2ISK	100	100	100	100	100	100	100	100	100	100	100	100	100	92.609	100	100	100	100	100	100	98.261	100	100	100	84	100	84.783	72.174	100	100	100	100	100	100	93.913
2JH3	0	0	0	0	0	0	0	0	0	0	0	0	0	1.055	0	0	0	0	0	0	0	0	0	0	0	0	0	0.211	0	0	0	0	0	0	0
2NYI	100	90	96	98	94.737	97.436	96.923	100	100	96	98	100	97.436	88.718	100	100	100	100	100	100	95.385	100	100	100	98	100	97.436	74.359	100	100	100	100	100	100	95.3846
2O20	100	100	96	94	96.97	89.394	76.506	100	100	96	86	96.97	81.818	53.313	100	100	100	88	90.909	87.879	59.639	0	70	48	52	57.576	56.061	45.482	0	0	16	12	15.1515	13.6364	18.0723
2OF7	100	90	92	84	88.462	84.615	58.846	100	100	100	96	100	92.308	61.538	100	80	72	68	69.231	69.231	59.231	0	30	52	52	50	51.923	48.846	100	90	96	94	96.1538	94.2308	65.7692
2OMD	100	100	100	100	100	100	97.403	100	100	100	98	100	100	85.714	100	100	92	84	100	93.333	62.338	100	100	100	100	100	100	68.831	100	100	100	94	100	100	77.9221
2OWN	100	100	100	100	100	100	90.458	100	100	100	100	100	100	90.458	100	100	100	92	100	92.308	80.153	0	20	28	28	30.769	26.923	24.427	100	100	88	82	88.4615	78.8462	50.7634
2OZH	100	100	100	100	100	100	97.183	100	100	100	96	100	100	85.211	100	100	92	84	100	92.857	76.056	100	100	100	90	100	100	59.155	0	20	20	26	21.4286	17.8571	21.831
2PAQ	100	100	100	100	100	100	97.015	100	100	96	92	95	92.5	84.08	100	100	100	92	100	100	72.637	100	100	80	58	85	65	41.294	100	90	72	82	80	82.5	59.7015
2PMY	0	60	48	40	55.556	50	35.165	0	20	16	14	22.222	22.222	9.89	0	0	0	2	0	0	3.297	100	80	52	40	77.778	55.556	29.67	100	70	52	36	66.6667	50	35.1648
2Q0Y	100	100	100	100	100	100	98.693	100	100	100	100	100	100	99.346	100	100	100	98	100	100	90.196	100	90	96	90	93.333	93.333	77.778	100	100	76	56	93.3333	66.6667	33.9869
2QNE	100	100	100	100	100	100	98.788	100	100	100	100	100	98.99	92.525	100	100	100	100	100	97.98	93.131	100	90	96	92	91.837	90.909	68.283	100	100	100	96	95.9184	91.9192	71.9192
2QUD	100	100	100	100	100	100	97.6	100	100	100	96	100	100	93.6	100	100	100	100	100	100	93.6	100	80	60	58	75	60	32	100	100	88	74	100	88	64
2R0X	100	100	100	100	100	100	100	100	100	100	100	100	100	100	100	100	100	100	100	100	98.734	100	100	100	96	100	100	83.544	100	80	84	80	86.6667	80.6452	77.2152
2RE7	100	100	100	100	100	100	91.045	100	100	100	100	100	100	96.269	100	100	100	100	100	100	91.045	100	100	100	94	100	100	73.134	100	100	100	92	100	100	76.1194
2WAG	0	0	0	0	0	0	2.727	0	0	0	0	0	0	0.455	0	0	0	0	0	0	0	0	0	8	12	9.091	11.364	20.455	0	0	0	0	0	0	2.72727
2WOJ	100	100	100	98	100	94.286	76.271	100	80	76	72	80	61.429	28.814	100	40	40	44	42.857	40	38.418	100	80	68	70	65.714	72.857	36.158	0	0	0	6	2.85714	7.14286	15.5367
2YOR	0	0	0	0	0	0	0	0	0	0	0	0	0	0.615	0	0	0	0	0	0	1.231	100	90	72	66	71.875	60	24.615	100	40	32	18	25	18.4615	8.92308
2YXH	100	100	100	100	100	100	100	100	100	96	96	100	95.652	97.414	100	100	92	96	100	91.304	93.103	100	100	92	86	100	91.304	79.31	100	100	100	96	100	100	95.6897
2YXN	100	100	100	100	100	100	87.578	100	100	100	100	100	98.438	77.95	100	100	100	98	100	95.312	79.503	100	100	96	90	90.625	89.062	70.497	100	100	100	84	100	81.25	51.2422
2ZGY	0	0	0	0	0	0	0	0	20	20	16	15.625	14.062	5.625	0	0	8	8	6.25	6.25	8.75	0	0	0	0	0	0	0.313	0	0	0	0	0	0	0
3ADO	100	100	100	100	100	100	99.687	100	100	100	100	100	100	98.119	100	100	100	100	100	96.825	98.119	100	100	100	98	100	98.413	83.699	100	100	100	100	100	100	87.4608
3AGD	100	100	100	98	97.778	94.505	71.93	100	100	92	94	95.556	86.813	63.816	100	100	100	100	100	97.802	72.368	0	0	12	22	22.222	34.066	39.254	0	20	24	24	26.6667	15.3846	9.21053
3B42	0	20	28	18	23.077	29.63	14.074	0	20	12	12	15.385	11.111	13.333	0	30	28	24	23.077	25.926	25.926	0	40	36	28	46.154	37.037	16.296	0	30	28	34	23.0769	33.3333	40.7407
3BDK	0	0	0	0	0	0	1.295	0	40	48	36	42.105	29.87	22.021	0	20	28	22	28.947	16.883	6.218	0	0	0	0	0	0	6.736	100	100	80	64	76.3158	51.9481	36.0104
3BOQ	100	100	100	100	100	100	96.875	100	100	100	100	100	100	96.875	100	100	100	100	100	100	97.5	100	100	100	98	100	100	88.75	100	100	100	92	100	100	75.625
3BYW	0	20	20	20	17.647	20	22.034	0	10	8	14	5.882	11.429	12.994	0	0	8	8	11.765	5.714	9.04	0	0	20	24	11.765	22.857	27.684	0	30	24	38	17.6471	34.2857	35.0282
3C48	0	0	0	0	0	0	0	0	0	0	0	0	0	0	0	0	0	2	2.326	3.448	2.74	0	30	44	46	46.512	41.379	24.429	100	60	28	24	27.907	29.8851	23.7443
3C4B	100	100	100	96	100	96.226	76.604	100	100	100	96	100	96.226	72.075	100	100	100	100	100	100	77.358	100	90	68	68	65.385	67.925	43.019	100	100	100	96	100	96.2264	71.6981
3CCY	100	100	88	84	90	82.5	68.473	100	100	100	98	100	100	87.685	100	100	100	100	100	100	73.399	100	90	92	78	90	80	60.591	0	70	80	70	85	77.5	49.2611
3CNG	100	100	96	88	94.444	91.892	68.254	100	100	100	94	100	100	71.429	100	80	68	68	77.778	70.27	59.788	100	40	48	38	50	40.541	28.571	100	70	56	38	55.5556	45.9459	16.9312
3D40	0	0	0	0	0	0	1.748	100	100	100	98	100	98.246	83.217	0	20	24	22	21.429	22.807	29.371	100	50	48	38	46.429	35.088	18.182	100	20	8	8	7.14286	10.5263	8.04196
3E07	100	100	100	96	100	100	83.333	100	100	96	94	100	95.455	70.175	100	80	56	44	72.727	63.636	33.333	100	90	60	42	90.909	68.182	23.684	0	0	0	0	0	0	0
3EFY	100	90	80	56	84.211	61.538	42.564	0	20	16	22	21.053	20.513	22.564	0	0	0	0	0	0	5.128	0	0	0	2	0	0	11.795	100	70	64	58	78.9474	58.9744	40
3FJS	100	100	100	100	100	100	99.123	100	100	100	100	100	100	99.123	100	100	100	88	100	100	84.211	100	80	84	74	81.818	81.818	69.298	100	80	48	48	72.7273	54.5455	36.8421
3GK7	100	100	100	100	100	98.876	85.938	100	100	100	100	100	98.876	81.92	100	100	100	100	100	95.506	69.643	0	20	20	16	15.909	12.36	9.152	100	60	52	62	65.9091	60.6742	38.1696
3GWQ	100	100	100	100	100	96.471	89.202	100	100	100	96	100	91.765	72.77	100	100	100	100	100	88.235	46.714	100	70	52	44	42.857	35.294	19.249	0	20	8	28	23.8095	24.7059	21.5962
3GWR	100	100	100	100	100	100	99.306	0	0	8	8	0	10.714	14.583	100	70	56	54	50	60.714	52.083	100	100	92	66	85.714	85.714	54.167	100	80	64	52	64.2857	57.1429	40.2778
3GYB	100	100	100	100	100	100	85.357	100	100	96	94	96.429	94.643	80.357	100	100	96	84	92.857	83.929	62.857	100	20	36	38	32.143	41.071	38.929	0	0	4	8	3.57143	7.14286	13.9286
3GZ7	100	100	100	100	100	100	92.174	100	100	100	98	100	100	96.522	100	100	100	100	100	100	93.043	100	100	96	82	100	95.652	63.478	100	60	24	24	54.5455	26.087	33.0435
3GZI	100	100	100	98	100	97.674	85.78	100	100	100	100	100	100	95.872	100	100	100	98	100	100	80.734	100	100	100	92	100	95.349	64.679	100	100	100	92	100	90.6977	66.9725
3GZR	100	100	100	100	100	100	93.836	100	100	100	100	100	100	93.836	100	90	96	98	92.857	96.552	84.247	100	100	80	74	92.857	82.759	52.74	100	80	84	76	71.4286	79.3103	41.0959
3HCY	100	30	32	30	33.333	33.333	29.139	0	0	20	20	13.333	23.333	21.192	100	40	28	22	46.667	30	13.907	100	90	80	74	80	83.333	52.98	100	40	56	52	60	56.6667	45.0331
3HGU	100	80	68	70	72.222	71.233	49.322	100	100	96	94	94.444	93.151	78.32	100	60	28	48	38.889	47.945	27.913	0	0	0	6	0	6.849	4.878	100	60	48	28	38.8889	21.9178	12.1951
3HLU	0	20	16	14	22.222	15.789	11.458	100	40	20	22	44.444	26.316	16.667	0	0	0	4	0	0	7.292	0	0	0	10	0	0	22.917	0	40	48	58	33.3333	36.8421	44.7917
3HS3	100	100	100	92	100	90.909	68.231	100	100	92	86	92.593	85.455	65.704	100	100	92	74	92.593	74.545	63.177	100	90	96	90	96.296	85.455	48.736	100	70	48	56	48.1481	56.3636	33.213
3I38	100	100	100	100	100	100	99.083	100	100	100	100	100	100	99.083	100	100	100	96	100	100	84.404	100	100	100	98	100	100	88.991	100	100	84	76	100	90.4762	56.8807
3I7D	100	100	100	100	100	100	98.773	100	100	100	98	100	100	90.798	100	100	100	100	100	100	85.89	100	80	80	82	81.25	84.375	68.712	100	70	64	66	56.25	59.375	51.5337
3ICA	0	0	0	0	0	0	3.756	100	90	52	42	52.381	42.857	38.028	0	20	16	12	14.286	9.524	11.268	0	0	8	10	9.524	9.524	7.042	0	0	8	18	0	19.0476	16.4319
3IDF	100	100	100	92	100	100	81.159	0	50	24	26	38.462	22.222	28.986	100	100	92	84	100	92.593	68.841	100	100	100	90	100	100	57.971	100	40	44	32	38.4615	40.7407	22.4638
3IF4	0	10	8	12	9.091	8.696	8.403	0	10	12	6	9.091	8.696	5.042	0	0	4	6	0	0	4.202	0	0	0	0	0	0	0.84	0	0	0	0	0	0	12.605
3IIB	0	30	24	18	18.182	17.045	11.486	100	100	92	90	88.636	80.682	40.541	0	0	0	0	0	0	0.676	0	0	0	0	0	0	2.928	0	0	0	0	0	0	0
3ILX	0	0	4	2	0	3.571	0.699	100	100	84	68	100	85.714	62.238	0	60	60	44	57.143	57.143	30.769	100	30	36	28	35.714	35.714	24.476	100	80	72	60	85.7143	71.4286	32.8671
3ITQ	100	80	68	66	71.429	67.442	48.148	0	20	36	32	33.333	32.558	22.685	0	0	4	2	0	2.326	0.463	0	30	24	18	28.571	18.605	9.259	0	0	0	2	0	2.32558	4.62963
3K0Z	100	100	100	92	100	90.323	75.472	100	100	96	96	93.333	93.548	87.421	100	100	100	96	100	100	81.761	100	80	76	68	66.667	74.194	50.943	100	60	80	66	66.6667	74.1935	48.4277
3K6M	100	100	100	100	100	100	90.644	100	100	100	100	100	93.75	74.844	100	100	100	76	77.083	54.167	23.701	0	30	40	38	39.583	27.083	13.514	0	30	28	32	29.1667	22.9167	13.9293
3KH1	100	100	100	98	100	97.5	95.5	100	100	100	100	100	100	96	100	100	100	96	100	95	87.5	100	70	72	62	70	60	51	100	80	84	92	80	90	71.5
3KS7	0	20	20	22	23.077	24.051	14.106	100	90	92	92	92.308	84.81	53.149	0	0	0	0	0	0	0	0	10	16	18	15.385	16.456	22.922	0	0	0	0	0	0	0
3LQN	100	90	88	82	93.333	83.333	70	100	100	96	90	100	93.333	74.667	100	100	100	98	100	100	72	100	60	48	42	60	50	37.333	0	70	32	24	46.6667	33.3333	21.3333
3LVY	100	100	100	100	100	100	94.686	100	100	100	100	100	100	94.203	100	100	100	100	100	100	91.787	100	100	100	94	100	92.683	79.71	100	100	88	88	85	92.6829	68.1159
3LXZ	100	100	100	100	100	100	88.646	100	100	100	100	100	100	92.14	100	100	92	96	90.909	95.556	81.659	100	100	100	98	100	97.778	75.109	100	50	60	52	68.1818	46.6667	40.1747
3M0F	100	100	88	78	95.238	78.571	62.911	100	100	84	86	85.714	88.095	69.014	0	80	88	76	90.476	80.952	64.789	100	70	80	78	85.714	80.952	61.033	100	100	84	76	85.7143	76.1905	58.6854
3M9L	0	0	0	0	0	0	0	0	0	0	0	0	0	1.951	0	20	8	4	10	4.878	3.415	0	0	0	2	0	0	2.439	0	20	8	24	10	19.5122	13.1707
3MTQ	100	100	100	100	100	100	100	100	100	100	100	100	100	88.05	100	100	100	96	100	100	83.019	100	100	88	82	100	87.097	67.925	100	100	92	78	100	80.6452	76.7296
3NYM	100	100	100	100	100	100	99.219	100	100	100	98	100	100	97.656	100	100	100	100	100	100	94.531	100	90	88	88	91.667	88	78.125	0	20	16	16	16.6667	16	25.7812
3O1L	0	50	48	54	53.333	55	46.026	0	60	60	58	63.333	50	27.483	0	0	8	12	20	16.667	5.298	0	0	0	0	0	0	0	0	0	0	0	0	1.66667	0.662252
3OF4	100	100	100	100	100	100	98.086	100	100	100	100	100	100	99.043	100	100	100	98	100	100	91.866	100	80	80	86	75	87.805	76.077	100	100	100	100	100	100	77.512
3OZY	100	70	52	52	52.632	45.455	40.617	100	100	84	80	84.211	77.922	55.784	100	100	92	92	94.737	87.013	58.098	100	100	88	74	78.947	63.636	29.049	0	20	28	30	31.5789	28.5714	24.4216
3PF6	100	100	100	98	100	100	96.774	0	70	64	64	66.667	66.667	62.903	100	100	76	82	100	83.333	74.194	100	60	64	66	66.667	66.667	62.903	100	60	64	70	83.3333	58.3333	69.3548
3Q5W	100	100	100	100	100	100	93.469	100	100	100	94	100	93.878	81.224	100	100	100	80	100	79.592	59.592	100	100	100	94	100	93.878	65.714	100	70	52	36	54.1667	34.6939	22.449
3QAO	100	100	100	100	100	100	93.173	100	100	100	100	100	100	86.747	100	100	100	100	100	100	83.534	100	100	100	98	100	97.959	77.912	100	100	100	96	100	95.9184	65.4618
3QFW	100	100	100	100	100	100	93.651	100	70	72	72	70.27	78.667	74.868	100	80	72	74	81.081	70.667	59.788	100	50	60	54	56.757	45.333	49.471	100	90	88	94	91.8919	89.3333	64.0212
3QKC	100	100	100	100	100	100	93.04	100	100	100	100	100	100	94.505	100	100	100	100	100	100	85.348	100	100	88	82	85.185	81.481	78.388	100	100	100	94	92.5926	94.4444	69.9634
3QOO	100	100	100	98	100	100	94.928	100	100	100	100	100	100	96.377	100	100	100	100	100	100	81.159	100	100	100	90	100	96.296	65.217	100	100	100	80	100	100	56.5217
3QPH	100	100	84	74	73.529	70.588	61.696	100	20	20	24	20.588	22.059	14.62	100	80	72	56	58.824	54.412	30.994	0	40	32	30	26.471	35.294	25.731	100	60	36	42	29.4118	36.7647	20.4678
3S6F	0	30	20	30	21.429	31.034	26.207	100	100	92	92	100	93.103	89.655	100	100	100	96	100	100	73.793	100	100	100	98	100	100	79.31	0	40	32	24	28.5714	27.5862	25.5172
3SOO	100	100	100	98	100	100	93.182	100	100	100	100	100	100	93.182	100	100	100	96	100	100	90.909	100	100	100	94	100	100	80.682	100	30	28	40	37.5	29.4118	38.6364
3SZH	100	100	100	100	100	100	100	100	100	92	94	100	91.667	87.705	100	100	100	86	100	100	68.852	100	80	60	54	75	58.333	46.721	100	100	96	92	100	100	75.4098
3T2L	0	0	8	10	6.667	8.197	3.571	0	0	0	0	0	0	0	0	0	0	0	0	0	1.299	100	40	28	22	30	18.033	7.792	0	0	0	0	0	0	10.3896
3TYS	100	100	92	78	100	100	70.455	100	90	88	66	87.5	94.118	68.182	100	100	100	76	100	100	71.591	0	20	32	28	12.5	17.647	25	0	0	0	16	0	0	15.9091
3UX2	0	10	8	4	7.692	7.692	2.308	0	0	4	2	0	3.846	4.615	0	0	0	2	0	0	2.308	100	10	24	16	23.077	23.077	10.769	0	0	8	12	0	11.5385	17.6923
3W5S	100	100	100	100	100	100	69.003	100	100	96	82	89.189	75.676	47.978	100	100	100	94	100	94.595	58.76	100	100	100	98	97.297	90.541	40.701	0	0	28	28	29.7297	33.7838	16.1725
3WUR	0	20	12	10	11.765	8.824	12.865	0	0	0	0	0	0	0.585	0	0	4	2	5.882	2.941	0.585	0	0	4	4	5.882	5.882	1.754	0	0	8	8	0	11.7647	9.94152
3WW0	100	100	100	100	100	100	96.482	100	90	76	78	89.474	79.487	51.759	100	100	100	94	100	94.872	69.849	100	100	96	98	94.737	97.436	67.839	0	0	0	0	0	0	4.52261
3WX4	0	0	0	0	0	0	0	100	60	44	44	60	45	36	100	50	40	20	50	40	18	100	40	52	52	40	60	59	0	0	0	0	0	0	0
3WXY	100	100	100	100	100	100	89.448	100	100	100	100	100	100	78.417	100	100	76	86	85.366	81.928	52.518	100	90	88	82	87.805	68.675	40.767	100	60	76	60	63.4146	49.3976	22.3022
3ZPX	0	20	16	10	11.111	9.89	5.24	0	0	12	6	6.667	9.89	6.332	0	0	0	0	0	0	0	0	0	0	10	11.111	17.582	12.009	100	40	48	36	40	20.8791	9.82533
4AEC	100	90	96	82	83.721	77.907	55.814	100	100	96	90	93.023	74.419	42.093	0	80	76	74	76.744	66.279	33.488	100	40	32	32	34.884	30.233	16.977	0	20	28	28	27.907	34.8837	33.7209
4AYA	100	100	88	82	100	94.737	69.072	100	100	100	78	100	100	68.041	100	100	92	86	100	100	71.134	0	40	44	36	44.444	47.368	34.021	100	100	72	50	100	84.2105	42.268
4BD8	0	0	0	0	0	0	4.023	0	0	4	8	0	8.824	13.793	0	20	8	8	11.765	5.882	8.046	0	0	0	0	0	0	0	100	70	56	54	64.7059	58.8235	30.4598
4BES	0	0	0	0	0	0	0	0	0	0	0	0	0	0	0	0	0	0	0	0	0	0	10	8	6	6.25	5.208	5.165	0	0	0	0	0	0	0
4BEU	100	100	100	100	100	98.718	92.857	100	100	96	96	94.872	89.744	78.571	100	80	84	84	84.615	79.487	70.153	100	40	56	56	56.41	52.564	36.99	100	80	68	64	74.359	61.5385	45.4082
4BOQ	0	20	12	18	16.667	13.889	18.033	0	0	4	4	0	2.778	2.186	0	0	0	4	0	0	3.279	100	70	60	60	66.667	52.778	37.705	0	0	0	0	0	0	1.0929
4BT2	100	100	100	100	100	100	82.879	100	100	100	94	100	94.118	68.872	100	100	100	98	100	96.078	60.311	100	100	92	80	92	78.431	37.743	0	10	24	36	24	35.2941	39.2996
4CN0	100	100	100	100	100	100	98.969	100	90	88	86	88.889	84.211	85.567	100	100	100	100	100	100	88.66	100	60	52	60	66.667	63.158	62.887	100	100	100	100	100	100	96.9072
4CVR	100	100	92	82	86.667	87.097	66.038	100	100	100	96	100	100	69.182	100	90	56	40	66.667	58.065	40.252	100	70	48	40	66.667	45.161	24.528	100	80	52	50	66.6667	54.8387	19.4969
4DOY	0	0	8	6	6.977	10.345	29.291	100	70	44	50	55.814	57.471	54.691	0	0	8	20	23.256	26.437	29.977	0	20	20	12	13.953	17.241	19.68	100	40	28	30	30.2326	28.7356	17.1625
4DYL	100	100	96	98	97.5	98.765	99.261	100	100	100	92	90	90.123	66.01	100	100	96	96	95	97.531	90.394	100	100	100	98	97.5	95.062	83.744	100	100	100	100	100	97.5309	66.7488
4E12	100	100	100	100	100	100	87.633	100	100	100	100	100	100	90.106	100	100	100	88	100	85.714	61.131	100	80	68	64	67.857	58.929	37.102	100	90	92	80	89.2857	78.5714	54.417
4E1P	100	100	100	100	100	100	98.361	100	100	100	100	100	100	100	100	100	100	100	100	100	100	0	0	0	38	0	0	47.541	100	100	100	100	100	100	93.4426
4EQS	100	100	100	100	100	100	91.076	100	100	100	98	97.674	97.701	78.032	100	80	92	80	83.721	74.713	54.92	100	90	76	72	67.442	66.667	43.936	100	100	100	86	90.6977	60.9195	42.7918
4EUU	0	0	0	0	0	0	1.881	0	0	0	6	0	6.349	4.075	0	0	8	16	6.452	19.048	11.912	0	10	20	24	16.129	25.397	9.404	0	0	0	0	0	0	0
4FBL	0	0	0	0	0	0	0	0	0	0	0	0	0	0	0	0	8	8	7.143	7.143	3.559	0	0	0	0	0	0	2.847	100	80	64	70	67.8571	66.0714	36.2989
4FEI	100	100	100	100	100	100	98.039	100	100	100	100	100	100	98.039	100	100	100	100	100	100	93.137	100	100	100	96	100	100	82.353	0	0	0	0	0	0	5.88235
4FLA	0	0	0	0	0	0	0	0	20	8	8	13.333	6.667	3.947	0	0	0	0	0	0	0	0	30	16	10	20	13.333	9.868	0	0	8	8	0	6.66667	11.1842
4G9Y	100	100	100	96	100	96.774	91.083	100	100	100	98	100	100	82.803	100	100	100	88	100	100	88.535	100	100	100	96	100	100	84.713	100	100	100	94	100	100	73.8854
4I0K	0	0	0	0	0	0	1.351	0	0	0	0	0	0	0	0	0	8	8	9.091	4.545	5.405	0	0	0	0	0	0	0	0	20	24	18	22.7273	18.1818	13.5135
4IJ5	0	0	0	4	0	2.381	9.953	100	100	100	100	100	100	85.308	100	80	68	44	80.952	50	22.275	100	100	80	68	85.714	71.429	32.701	0	0	0	0	0	0	8.05687
4JBD	100	100	88	94	90.909	95.455	76.061	100	100	100	98	100	96.97	75.152	100	100	100	96	100	93.939	48.788	100	90	92	86	93.939	80.303	42.727	0	0	0	6	0	6.06061	19.697
4JNH	100	90	92	90	94.737	92.308	83.417	100	100	100	84	100	92.308	69.347	100	100	100	100	100	100	76.382	100	100	100	92	100	94.872	78.894	0	0	0	0	0	0	1.00503
4L69	0	70	88	92	88.462	92.308	79.848	100	100	100	98	100	98.077	84.411	100	100	100	96	100	96.154	77.186	100	100	100	90	100	88.462	68.441	100	100	100	100	100	100	52.0913
4L8J	0	0	0	0	0	0	0	0	0	0	0	0	0	0.305	0	0	0	0	0	0	1.22	0	0	0	0	0	0	0	0	70	64	60	62.5	52.3077	41.4634
4LJ3	100	50	52	38	51.852	40	23.297	100	60	76	68	77.778	63.636	41.577	0	40	48	28	44.444	25.455	24.373	100	80	40	36	40.741	36.364	35.484	100	60	76	68	74.0741	63.6364	30.1075
4MCJ	100	100	100	96	100	100	84.416	100	100	100	100	100	100	87.662	100	100	100	96	100	96.667	77.922	100	90	88	78	93.333	90	66.234	100	80	64	56	73.3333	60	45.4545
4ML1	100	90	76	78	76.19	76.744	69.124	100	100	96	90	100	88.372	59.447	100	100	100	100	100	100	64.516	100	100	100	98	100	97.674	57.143	0	0	0	4	0	4.65116	12.9032
4MYZ	0	0	0	10	0	0	11.392	100	80	84	62	85.714	86.667	58.228	0	0	8	12	0	0	20.253	100	30	28	26	28.571	26.667	30.38	100	60	28	24	57.1429	40	20.2532
4NES	0	0	0	0	0	0	0	100	90	76	74	70.27	62.162	37.166	0	70	52	42	45.946	31.081	16.845	100	70	64	54	56.757	40.541	28.075	100	60	44	44	51.3514	33.7838	19.5187
4NOG	100	100	100	100	100	100	99.548	100	100	100	100	100	100	91.629	100	100	92	96	95.455	97.727	88.235	100	100	100	92	93.182	85.227	47.738	100	100	100	100	100	97.7273	81.6742
4O5A	100	100	100	100	100	100	75.652	100	50	68	70	73.529	71.014	51.594	100	100	84	90	88.235	79.71	51.304	100	100	92	90	91.176	84.058	53.043	100	40	48	36	41.1765	31.8841	20.2899
4P5W	0	0	0	0	0	0	0	0	40	32	30	31.707	31.707	19.221	0	0	0	0	0	0	0	0	0	0	0	0	0	1.217	0	0	0	0	0	0	2.91971
4PKM	0	0	0	0	0	0	0	0	0	0	0	0	0	1.294	0	0	0	0	0	0	0.324	0	0	0	0	0	0	0	0	0	0	0	0	0	0
4PN0	100	100	100	100	100	100	93.092	100	100	96	96	96.667	88.333	63.158	100	100	100	76	100	76.667	49.342	100	100	80	78	80	75	43.421	100	40	44	36	40	33.3333	21.0526
4Q51	100	100	100	100	100	100	91.103	100	100	100	90	100	85.714	66.192	100	100	88	70	89.286	62.5	40.569	100	100	84	72	85.714	71.429	40.925	100	60	48	28	42.8571	25	12.0996
4Q52	100	100	100	100	100	100	92.935	100	80	88	80	88.889	80.556	64.13	100	100	84	88	100	88.889	58.152	100	90	76	68	88.889	72.222	63.043	100	90	76	66	94.4444	75	40.7609
4QPK	0	90	96	94	95.833	93.75	82.716	100	100	96	94	95.833	93.75	72.84	100	100	100	98	100	97.917	79.835	100	100	100	86	100	87.5	62.551	100	100	92	80	91.6667	79.1667	59.6708
4QYT	100	100	100	98	100	100	93.299	100	100	100	96	100	100	81.959	100	100	100	96	100	100	74.742	100	100	92	84	89.474	92.105	59.794	0	30	28	40	36.8421	39.4737	35.0515
4RK4	100	100	100	100	100	100	81.625	100	100	100	100	100	100	73.498	100	100	100	100	100	100	71.731	100	100	92	76	89.286	73.214	52.297	100	70	44	44	39.2857	42.8571	28.9753
4RSW	0	0	0	0	0	0	0.392	0	40	32	22	32	21.569	23.529	0	0	0	0	0	0	3.922	0	0	0	0	0	0	0	0	0	0	0	0	0	1.96078
4RXJ	100	20	24	22	18.182	27.273	19.469	100	100	84	68	100	90.909	33.628	0	0	0	0	0	0	0	100	80	60	36	81.818	63.636	22.124	100	30	44	28	27.2727	45.4545	19.469
4S12	100	100	100	100	100	100	100	100	100	100	100	100	98.305	96.309	100	100	100	100	100	100	91.611	100	100	100	98	100	94.915	79.195	100	100	100	94	100	94.9153	79.1946
4U83	0	0	0	0	0	0	1.832	0	0	28	34	31.579	28.947	21.99	0	10	36	48	50	47.368	36.387	0	0	0	10	5.263	13.158	17.016	0	20	28	18	23.6842	14.4737	14.3979
4US5	100	100	100	100	100	100	95.562	100	100	100	100	100	100	94.97	100	100	100	96	100	94.03	81.065	100	100	100	94	100	94.03	59.467	100	100	100	100	100	100	58.8757
4V0H	100	100	100	100	100	100	78.947	100	100	100	96	100	96.226	74.06	100	80	60	52	61.538	49.057	32.331	0	10	12	10	15.385	13.208	12.782	100	40	20	20	19.2308	18.8679	33.8346
4W98	0	20	24	14	21.429	20.69	20.69	100	100	100	98	100	100	96.552	0	0	32	40	0	27.586	31.724	0	20	16	12	21.429	17.241	9.655	0	0	0	0	0	0	0
4WBE	100	100	100	100	100	100	100	100	100	96	84	100	95.833	64.167	100	100	100	96	100	100	91.667	100	100	100	98	100	100	84.167	100	100	60	48	91.6667	62.5	34.1667
4WPY	100	100	100	96	100	100	96.809	100	100	100	100	100	100	100	100	100	100	100	100	100	100	100	100	100	100	100	100	96.809	100	100	100	92	100	100	78.7234
4WWF	100	100	100	94	100	100	84.746	100	100	88	82	100	95.652	64.407	100	100	92	86	100	100	72.034	100	80	64	56	72.727	65.217	52.542	100	100	84	84	100	86.9565	69.4915
4WY2	0	0	0	0	0	3.175	3.135	0	20	20	22	19.355	23.81	15.361	0	0	8	4	6.452	11.111	20.69	0	30	16	16	16.129	15.873	16.614	100	80	64	56	61.2903	47.619	26.9592
4X1Z	0	0	0	0	0	0	0.904	0	20	24	38	39.394	33.333	29.819	0	0	0	0	0	0	0	100	10	4	6	9.091	6.061	8.434	100	70	44	28	33.3333	24.2424	11.1446
4XCV	100	100	100	100	100	100	86.562	100	100	100	100	100	98.438	83.75	100	100	100	92	93.75	90.625	80.625	100	100	100	96	100	95.312	70	100	100	92	80	87.5	75	43.125
4XO6	0	0	0	0	0	0	0	0	10	4	4	3.125	3.077	5.231	0	0	0	0	0	0	2.769	0	20	28	30	25	29.231	16.308	100	30	12	6	9.375	4.61538	8.30769
4XSO	0	0	0	0	0	0	3.866	100	20	28	16	21.053	15.584	13.918	0	50	28	28	31.579	18.182	5.155	100	50	32	26	31.579	29.87	27.062	0	20	36	38	39.4737	28.5714	19.0722
4XXI	100	100	100	100	100	100	96.178	100	100	100	88	100	100	78.344	100	100	100	92	100	100	84.076	100	100	100	98	100	100	78.981	0	0	4	4	0	6.45161	10.828
4YMR	0	30	32	28	28.571	28.571	21.528	0	0	4	2	0	3.571	2.083	0	0	0	0	0	0	16.667	0	0	8	4	0	7.143	2.083	0	0	0	0	0	0	4.16667
4YNZ	0	0	0	0	0	0	0	100	40	28	30	35.294	25	21.345	0	0	0	4	0	2.941	7.018	0	0	0	0	0	0	0.585	0	0	0	0	0	0	0
4YT2	100	70	72	74	76.471	75.362	59.827	100	80	88	88	88.235	88.406	76.301	100	100	100	100	100	97.101	80.347	100	90	92	92	94.118	86.957	59.827	100	100	96	94	97.0588	92.7536	70.2312
4ZI8	0	0	0	0	0	0	0	0	0	0	0	0	0	0	0	0	0	0	0	0	0	0	0	0	0	0	1.515	2.096	0	0	0	0	0	0	0
4ZM8	0	0	0	2	0	0	4.386	0	0	0	2	0	0	7.018	0	20	8	12	18.182	9.091	14.035	0	0	8	14	0	9.091	11.404	0	0	0	0	0	0	0
4ZOS	100	100	100	100	100	100	100	100	100	100	100	100	100	96.226	100	100	100	100	100	100	96.226	100	90	92	92	90	95.238	74.528	100	100	64	60	100	61.9048	62.2642
5B1Q	100	50	68	76	75.556	78.022	62.527	100	100	96	84	86.667	83.516	54.902	0	0	0	0	0	0	3.922	100	100	100	88	91.111	65.934	27.451	0	0	0	0	0	0	0.43573
5BP3	0	10	20	16	16.667	14.754	18.033	100	80	84	66	80	62.295	28.197	0	0	0	0	0	0	0	0	10	12	24	13.333	24.59	25.246	0	0	0	0	0	0	0.655738
5BY7	100	100	100	96	97.222	95.833	85.556	0	70	80	80	80.556	79.167	70.833	100	100	100	96	100	90.278	59.167	100	50	36	40	41.667	47.222	27.222	100	80	68	56	63.8889	51.3889	43.8889
5D3A	100	40	44	40	50	43.75	32.927	0	0	4	14	0	0	19.512	0	0	0	0	0	0	2.439	0	0	4	4	0	6.25	6.098	0	0	0	0	0	0	0
5DD8	100	100	100	100	100	100	99.448	100	100	100	100	100	100	91.16	100	100	100	100	100	100	91.713	100	100	100	100	100	100	83.978	100	100	100	84	100	88.8889	73.4807
5FOL	0	0	0	0	0	1.724	0.687	0	10	4	2	3.448	1.724	4.124	0	0	0	0	0	0	0	0	0	0	0	0	0	9.278	0	0	8	32	10.3448	31.0345	17.1821
5G23	0	10	16	10	17.391	10.638	10.169	0	0	0	0	0	0	0	0	0	0	0	0	0	0.847	0	70	48	44	47.826	44.681	27.542	0	0	12	12	13.0435	12.766	12.2881
5GPO	0	0	0	0	0	0	2.273	0	0	0	0	0	0	5.303	0	0	0	0	0	0	3.03	0	0	0	2	0	0	1.515	0	0	0	0	0	0	3.0303
5I1V	0	0	0	2	2	3	1.8	100	10	4	8	8	8	6.6	0	0	16	8	8	8	9.2	0	0	0	12	12	24	16.8	0	0	4	8	8	7	17.2
5I47	0	70	64	50	62.963	45.455	25.993	0	30	32	28	33.333	30.909	33.574	100	40	52	30	48.148	27.273	17.69	0	0	0	4	3.704	3.636	1.805	0	20	40	58	44.4444	58.1818	35.7401
5IS2	100	100	100	100	100	100	88.131	100	100	100	100	100	92.405	75.758	100	100	100	100	100	100	73.232	100	100	100	96	97.436	91.139	61.616	100	80	56	60	53.8462	55.6962	47.7273
5KC8	0	30	16	12	11.905	12.941	9.557	0	0	0	4	2.381	2.353	2.564	100	70	56	56	54.762	41.176	25.408	0	10	8	4	4.762	4.706	7.226	0	60	24	28	23.8095	28.2353	22.3776
5LUS	100	100	100	100	100	100	97.059	100	100	100	100	100	100	100	100	80	92	84	100	84.615	77.941	100	100	100	90	100	100	82.353	0	40	20	30	33.3333	30.7692	22.0588
5LXE	100	100	100	100	100	100	92.239	100	100	100	100	100	100	85.075	100	100	100	94	100	92.537	76.418	100	100	96	94	96.97	94.03	63.284	100	100	100	92	100	88.0597	49.2537
5M97	100	100	100	100	100	100	98.701	100	100	100	100	100	100	100	100	100	100	100	100	100	100	100	100	100	100	100	100	93.506	100	60	64	54	71.4286	60	46.7532
5MLT	0	0	0	0	0	0	1.978	0	0	0	2	2.222	2.198	3.297	0	0	0	0	0	0	0	0	0	8	4	4.444	4.396	3.736	0	0	0	6	2.22222	6.59341	9.23077
5O70	100	100	100	100	100	98.507	89.349	100	100	100	94	96.97	95.522	78.698	100	100	100	100	100	100	78.402	100	100	100	100	100	97.015	56.805	100	80	80	64	69.697	61.194	34.3195
5OKA	0	0	0	2	2.083	3.093	6.186	100	100	92	92	91.667	86.598	56.495	0	0	0	0	0	0	0	0	0	0	0	0	0	0.412	0	0	0	0	0	0	1.64948
5OTE	0	20	8	4	4.878	7.229	8.353	100	90	68	52	53.659	43.373	39.618	100	100	72	52	60.976	36.145	17.661	0	50	28	28	26.829	25.301	11.695	100	80	84	80	80.4878	67.4699	35.0835
5T3U	100	100	100	100	100	100	97.973	100	100	100	100	100	100	99.324	100	100	100	100	100	100	94.595	100	100	100	96	100	100	84.459	0	40	44	68	50	51.7241	71.6216
5T5S	0	0	0	0	0	0	0	0	0	0	0	0	0	0	0	0	0	0	0	0	0	0	0	0	0	0	0	0	0	0	0	0	0	0	0.930233
5TFP	100	100	100	100	100	100	100	100	100	100	100	100	100	98.438	100	100	100	92	100	100	92.188	100	100	92	92	100	100	87.5	100	80	64	60	83.3333	66.6667	57.8125
5TPI	100	90	64	62	66.667	64.286	48.341	100	80	84	70	85.714	73.81	62.559	100	80	72	60	71.429	66.667	48.341	100	80	64	56	61.905	57.143	43.602	100	80	72	64	76.1905	66.6667	40.7583
5UFH	100	100	100	100	100	98.551	74.352	100	70	52	56	55.882	57.971	44.669	100	100	100	96	100	85.507	60.231	100	90	92	80	88.235	73.913	52.161	0	0	28	28	20.5882	30.4348	26.513
5V0R	0	0	0	0	0	0	0	0	0	0	0	0	0	0	0	0	0	0	0	0	0	0	0	0	0	0	0	0	0	0	0	0	0	0	0
5V5T	100	100	88	94	90	93.443	91.503	100	100	92	88	86.667	88.525	72.876	100	100	100	96	100	93.443	81.373	100	30	36	48	43.333	47.541	50.327	100	60	72	60	70	63.9344	40.8497
5V6G	0	0	0	0	0	0	0	0	0	0	0	0	0	0	0	0	0	0	0	0	0	100	20	16	12	17.647	14.706	11.696	0	0	32	24	23.5294	29.4118	18.1287
5VLG	100	100	100	100	100	100	90.625	100	100	100	88	100	89.474	85.938	100	100	100	100	100	100	91.146	100	100	100	98	100	97.368	75	100	100	100	96	100	97.3684	64.5833
5VUG	0	0	0	0	0	0	1.068	0	30	40	42	39.286	41.071	28.826	0	40	44	38	42.857	39.286	32.028	0	20	16	20	17.857	17.857	17.794	0	0	20	32	28.5714	32.1429	30.605
5W7Z	100	100	100	100	100	100	73.643	100	100	100	100	100	100	64.083	100	100	100	100	100	100	64.599	100	100	100	96	97.368	94.805	51.163	100	100	96	96	94.7368	89.6104	49.0956
5X4T	100	100	100	100	100	100	94	100	100	100	100	100	100	86	100	100	100	98	97.143	95.714	72.571	100	90	76	74	74.286	72.857	49.714	100	100	96	86	88.5714	75.7143	56.8571
5X7F	100	100	96	96	95.652	95.745	80.426	100	100	100	100	100	100	74.468	100	80	76	78	73.913	80.851	53.191	100	60	48	34	47.826	36.17	29.362	100	70	72	70	73.913	68.0851	51.4894
5XII	100	100	100	100	100	99	83.4	100	100	100	100	100	100	74.4	100	100	100	100	100	92	61.4	100	70	68	66	66	64	44	100	100	80	80	80	77	50.2
5XK6	100	100	100	100	100	100	91.81	100	100	100	96	100	95.652	74.569	100	100	84	88	82.609	86.957	61.638	100	100	88	82	86.957	82.609	56.466	100	100	96	94	100	93.4783	60.7759
5XKR	100	100	100	98	100	100	81.761	100	100	100	100	100	100	90.566	100	100	92	84	93.333	87.097	71.698	100	100	84	82	93.333	87.097	60.377	100	80	72	68	73.3333	77.4194	64.7799
5YDV	100	100	100	98	100	100	82.775	100	100	100	98	100	97.561	81.34	100	100	100	100	100	100	79.904	100	100	100	90	100	90.244	66.986	100	70	72	60	75	56.0976	46.4115
5YKX	0	0	0	2	0	0	1.6	0	10	8	4	8.333	8	5.6	0	0	0	0	0	0	0	0	0	8	8	0	8	8.8	0	0	0	0	0	0	0
5YKZ	0	0	0	0	0	0	0	0	0	8	8	0	4.348	5.042	0	0	0	0	0	0	3.361	0	50	44	28	54.545	47.826	19.328	0	0	0	0	0	0	0
5YNX	0	0	0	0	0	0	0	100	100	100	88	100	100	74.576	0	20	24	20	18.182	21.739	18.644	0	20	24	30	27.273	26.087	21.186	0	10	12	8	9.09091	13.0435	11.8644
5YTI	0	0	0	0	0	0	0	0	0	0	0	0	0	0	0	0	0	0	0	0	0	0	0	0	0	0	0	0	0	0	0	0	0	0	1.45985
5YTQ	100	100	100	100	100	100	98.701	100	100	96	96	100	93.333	97.403	100	100	100	92	100	100	92.208	100	100	100	96	100	100	93.506	0	0	24	26	0	13.3333	22.0779
5ZNM	0	0	0	0	0	0	0.258	100	30	36	28	28.947	25.974	15.762	0	0	0	0	0	0	0	0	0	8	4	5.263	3.896	2.842	0	0	0	0	0	0	5.42636
6A4X	100	100	100	100	100	100	96.923	100	100	100	100	100	100	100	100	100	100	96	100	100	92.308	100	100	100	98	100	100	90	100	100	80	76	92.3077	80.7692	73.8462
6BL7	100	100	100	100	100	100	100	100	100	100	100	100	100	99.091	100	100	100	100	100	100	100	100	100	100	100	100	100	96.364	0	0	0	0	0	0	0
6CFY	100	100	100	100	100	100	98.75	100	100	100	100	100	100	92.5	100	100	100	88	100	100	73.75	100	100	100	96	100	100	91.25	100	100	92	96	100	100	92.5
6CKM	100	100	84	80	81.818	84.444	51.316	100	100	100	90	100	95.556	71.93	0	40	40	28	45.455	31.111	22.368	100	90	84	70	86.364	73.333	36.404	0	50	64	48	63.6364	53.3333	31.1404
6DRR	100	40	48	46	51.852	46.296	43.542	0	0	8	10	7.407	11.111	16.236	0	40	40	34	37.037	37.037	44.649	0	0	0	0	0	0	9.594	100	20	32	48	33.3333	50	38.3764
6EDI	100	70	76	70	70.732	76.829	63.592	100	80	92	88	85.366	86.585	52.67	100	80	60	60	56.098	63.415	32.767	100	100	76	56	58.537	46.341	30.097	0	20	20	18	21.9512	15.8537	11.8932
6EIM	0	0	0	0	0	0	0.331	0	0	0	0	0	0	0	0	20	20	12	20	10	9.603	0	0	4	2	3.333	1.667	5.298	0	0	4	14	13.3333	18.3333	13.5762
6ESL	0	0	8	8	5.128	7.692	4.835	0	0	0	0	0	0	0	0	0	0	0	0	0	0.509	0	0	0	0	0	0	4.071	0	0	0	0	0	2.5641	2.79898
6GD1	0	10	8	4	10	4.878	4.369	0	0	0	0	0	0	0	0	0	0	0	0	0	0	0	10	4	2	5	2.439	0.485	0	0	0	0	0	0	1.94175
6GX2	100	70	60	58	58.621	57.627	40.94	100	100	100	92	100	89.831	44.966	0	0	0	0	0	1.695	17.45	100	70	60	46	55.172	49.153	30.537	0	0	0	8	0	10.1695	12.4161
6GXS	0	0	0	0	0	0	0	0	0	4	2	2.703	1.333	2.128	0	0	0	0	0	0	0	0	0	0	4	5.405	2.667	2.926	0	0	0	0	0	0	0
6HB5	100	100	100	100	100	100	86.557	100	80	88	88	88.095	86.905	60.377	100	100	100	100	100	100	75.236	100	100	96	90	88.095	82.143	51.651	100	100	80	84	80.9524	80.9524	53.7736
6I6S	0	10	28	24	10	33.333	27.619	100	90	72	62	90	80.952	51.429	100	90	56	48	90	57.143	32.381	0	20	20	26	20	19.048	16.19	0	0	0	4	0	0	13.3333
6IF6	100	100	100	100	100	100	95.489	100	100	100	98	100	100	94.737	0	0	0	0	0	0	0	0	60	52	56	53.846	53.846	59.398	100	100	100	100	100	100	87.9699
6J52	0	0	0	6	0	0	7.692	0	0	0	0	0	0	0	0	0	0	0	0	0	0	0	0	0	0	0	0	0.962	100	90	56	48	90	65	42.3077
6J64	100	100	100	100	100	100	100	100	100	100	100	100	100	95.312	100	100	100	100	100	100	85.938	100	100	100	94	100	100	86.719	100	100	84	66	83.3333	84	42.1875
6J6A	0	0	0	0	0	0	3.386	0	0	0	0	0	0	0.451	100	80	76	72	72.727	64.773	36.569	0	0	0	0	0	0	0.903	0	0	0	0	0	2.27273	4.51467
6JDH	100	100	100	100	100	100	91.246	100	100	100	100	100	100	85.859	100	100	88	84	86.207	86.441	64.646	100	100	84	72	86.207	71.186	43.098	100	100	100	96	100	96.6102	57.9125
6JHC	0	0	4	4	6.25	3.125	3.704	0	0	0	6	0	3.125	22.222	0	50	40	30	43.75	40.625	24.074	0	0	0	0	0	0	4.938	0	60	32	16	37.5	25	11.1111
6JYX	0	0	0	0	0	0	0	0	0	0	0	0	0	0	0	0	0	0	0	0	0	0	0	0	0	0	0	0	0	0	0	0	0	0	0
6KJU	100	70	68	70	68	70	45.669	0	0	0	4	0	4	10.236	0	0	0	8	0	8	13.386	100	100	76	66	76	66	45.669	0	0	8	14	8	14	18.5039
6L1L	0	90	96	96	94.872	97.468	86.967	100	100	100	94	97.436	91.139	80.201	100	100	100	100	100	100	80.952	100	100	96	86	89.744	81.013	62.406	100	100	100	94	94.8718	88.6076	54.1353
6NPC	100	100	100	100	100	100	97.65	100	100	92	94	94.737	93.421	82.507	100	100	100	96	100	97.368	84.595	100	90	92	84	86.842	80.263	57.441	100	80	72	76	68.4211	73.6842	60.5744
6O2U	0	0	0	0	0	0	0	0	0	0	0	0	0	0	0	40	32	24	30.769	29.63	23.704	0	0	0	0	0	0	0	100	40	32	32	30.7692	33.3333	20.7407
6R1M	100	100	100	100	100	100	89.703	100	100	100	100	100	100	80.778	100	100	100	100	100	100	78.719	100	100	92	86	88.372	73.563	51.259	100	100	100	96	97.6744	95.4023	70.4805
6SF4	100	100	100	96	97.059	97.101	72.126	100	100	100	94	94.118	91.304	67.816	100	100	100	100	100	100	66.667	100	100	96	80	88.235	73.913	42.816	100	100	100	100	100	91.3043	51.7241
6U11	0	0	0	0	0	1.01	0.201	0	0	0	0	0	0	0	0	0	0	0	0	0	0	0	0	0	0	0	0	2.213	0	10	4	12	10.2041	17.1717	21.1268
6U1R	100	90	84	70	76.316	56.579	37.598	100	100	100	94	92.105	89.474	56.919	0	0	0	0	0	0	0	0	0	0	8	0	11.842	18.799	0	0	0	0	0	5.26316	11.7493
7ODC	100	100	100	100	100	100	89.623	100	90	92	84	85.714	80.952	57.783	100	100	100	96	95.238	97.619	70.755	100	90	76	72	73.81	66.667	34.906	100	100	100	96	95.2381	85.7143	59.6698
Average	61.4865	62.7027	62.0541	61.027	62.0332	61.4624	55.1	68.5811	67.3311	66.4054	64.4595	66.7034	64.7226	54.7281	61.8243	61.723	60.1622	57.7568	60.6055	58.1311	46.7803	61.4865	57.3649	54.8378	51.6216	55.187	52.1665	39.4553	55.4054	49.5608	46.4189	44.0405	47.6341	44.5671	33.5582

## Sheet: Supplementary Table 2
The evaluation results of DeepTMP and DeepTMPα on the TMP test set of 52 transmembrane protein complexes when the experimental monomer structures are used as input. The topology of each target is also listed. Top n is the number of top considered contacts, and L is the length of the sequence.
PDBID	Topology	DeepTMP							DeepTMPα
		top1	top10	top25	top50	topL/10	topL/5	topL	top1	top10	top25	top50	topL/10	topL/5	topL
1EK9	Alpha+Beta	100	100	100	100	100	100	97.196	100	100	100	100	100	100	96.729
1U7G	Alpha	100	100	100	100	100	100	99.221	100	100	100	100	100	100	98.701
1UUN	Beta	100	100	100	100	100	100	93.478	100	100	100	100	100	100	99.457
2J58	Alpha+Beta	100	100	100	100	100	100	96.1	100	100	96	98	97.143	98.592	92.201
2JAF	Alpha	100	100	100	98	100	98.148	76.642	100	100	100	98	100	96.296	70.438
2K1K	Alpha	100	90	92	84	100	100	86.842	100	90	80	74	66.667	85.714	76.316
2KA1	Alpha	100	80	68	58	66.667	85.714	60	0	70	56	48	66.667	71.429	48.571
2L2T	Alpha	100	80	76	68	100	75	68.182	100	100	96	92	100	100	93.182
2M6I	Alpha	100	70	88	74	80	83.333	59.333	100	100	92	82	93.333	90	74
2N90	Alpha	100	80	72	60	100	85.714	64.103	100	70	68	60	100	85.714	61.538
2QTO	Alpha	100	100	100	100	100	100	97.938	100	100	100	94	100	100	87.629
2QTS	Alpha+Beta	100	100	100	100	100	98.851	86.073	100	100	100	100	100	98.851	83.79
2ZY9	Alpha	100	100	100	100	100	100	98.52	100	100	100	100	100	100	97.674
3M73	Alpha	100	100	100	100	100	100	96.815	100	100	100	100	100	100	95.223
3UG9	Alpha	0	10	16	10	12.121	10.606	12.012	0	60	56	50	57.576	46.97	36.036
4F4S	Alpha	100	100	100	100	100	100	100	100	100	100	100	100	100	100
4JKV	Alpha	0	0	0	0	0	0	0	0	0	0	0	0	0	0
4K7R	Alpha+Beta	100	100	100	100	100	98.876	96.861	100	90	96	98	97.727	98.876	95.291
4KJR	Alpha	100	90	84	86	82.857	77.143	60.399	100	90	80	68	77.143	62.857	52.991
4O6M	Alpha	100	100	100	100	100	98.649	80.108	100	100	100	100	100	100	83.602
4OR2	Alpha	0	0	0	0	0	0	0.257	0	0	0	0	0	0	0
4P6K	Alpha	0	40	20	22	50	40	23.077	0	20	16	10	50	20	15.385
4PD6	Alpha	100	100	100	100	100	100	95.755	100	100	100	100	100	100	95.519
4RYI	Alpha	0	0	4	8	5.556	5.556	7.735	0	0	0	2	0	0	4.972
4WIS	Alpha	100	100	100	98	97.26	90.476	59.184	100	100	96	96	93.151	91.156	57.007
5GUF	Alpha	0	0	0	0	0	0	0	0	0	0	0	0	0	0
5NF8	Alpha	0	0	0	0	0	0	0	0	0	0	0	0	0	0
5SV9	Alpha	100	90	84	70	68.085	58.947	27.101	0	30	40	36	36.17	25.263	12.395
5SVK	Alpha+Beta	100	100	100	100	100	98.611	91.736	100	100	100	100	100	98.611	92.011
5TIN	Alpha+Beta	100	100	96	94	97.222	94.444	87.017	100	80	88	86	88.889	88.889	83.978
5W68	Alpha+Beta	100	100	100	98	97.368	96.104	81.654	0	70	68	54	60.526	55.844	47.287
5WQ7	Alpha+Beta	100	100	100	100	98.387	97.6	85.486	100	100	92	86	82.258	64.8	46.411
5Z1F	Alpha	100	100	100	100	98.611	89.583	43.785	100	100	100	100	97.222	94.444	43.923
6BBI	Alpha	100	100	100	100	100	100	91.589	100	100	100	100	100	100	90.654
6DNF	Alpha+Beta	100	100	100	100	100	100	63.92	100	100	100	96	94.286	91.429	64.773
6EHB	Beta	100	100	100	100	100	100	98.125	100	100	88	92	90.625	93.75	76.25
6GYN	Alpha	100	100	100	100	100	100	92.898	100	100	100	100	100	99.038	90.019
6NT6	Alpha	100	100	100	100	100	100	93.878	100	100	96	94	92.308	93.59	90.561
6P2J	Alpha	100	100	100	100	100	97.458	69.192	100	100	100	100	100	99.153	72.222
6SU3	Alpha	100	100	100	100	100	100	96.212	100	100	100	100	100	100	91.667
6U1S	Alpha	0	40	36	38	38.71	40.323	31.935	0	30	28	28	29.032	25.806	33.871
6UWM	Alpha	100	100	88	82	89.286	80.702	68.641	100	100	96	96	96.429	92.982	76.307
6VX9	Alpha	100	100	100	100	100	100	99.268	100	100	100	100	100	100	100
6X2J	Alpha	100	100	100	98	98.413	98.413	81.616	0	50	28	44	49.206	57.143	47.068
6YC3	Alpha	100	80	76	68	77.778	68.519	64.835	0	0	0	0	0	0	0
6YZ2	Alpha	100	100	96	98	96.296	98.182	93.116	100	100	96	86	96.296	87.273	76.812
6ZYD	Alpha+Beta	100	100	100	100	100	100	94.033	100	100	100	100	100	98.795	86.158
7AHL	Beta	100	100	96	96	93.103	94.828	72.014	100	90	64	54	62.069	55.172	47.782
7BP3	Alpha	100	80	64	52	53.061	44.898	30.162	0	0	4	8	8.163	7.143	12.146
7JJP	Alpha+Beta	100	70	80	86	84.091	81.818	54.773	100	100	92	92	93.182	89.773	56.818
7JKC	Alpha	0	80	80	84	82.927	81.707	58.838	100	90	88	88	85.366	82.927	54.722
7JM6	Alpha	100	100	100	98	98.75	93.125	69.95	100	90	96	94	95	93.75	68.579
Average		82.692	82.308	81.077	79.385	82.049	80.064	68.415	72.8061	71.1509	69.4956	67.8404	66.1851	64.5299	62.8746
The evaluation results of DeepTMP and DeepTMPα on the TMP test set of 52 transmembrane protein complexes when the AlphaFold2-predicted monomer structures are used as input. The topology of each target is also listed. Top n is the number of top considered contacts, and L is the length of the sequence.
PDBID	Topology	DeepTMP							DeepTMPα
		top1	top10	top25	top50	topL/10	topL/5	topL	top1	top10	top25	top50	topL/10	topL/5	topL
1EK9	Alpha+Beta	100	100	100	100	100	100	96.963	100	100	100	100	100	98.824	96.028
1U7G	Alpha	100	100	100	100	100	100	98.961	100	100	100	100	100	100	98.961
1UUN	Beta	100	100	92	84	100	86.111	68.478	100	100	100	92	100	94.444	71.739
2J58	Alpha+Beta	100	100	100	96	100	94.366	81.337	100	90	92	92	91.429	88.732	77.437
2JAF	Alpha	100	100	100	100	100	100	77.372	100	100	100	94	96.296	92.593	73.723
2K1K	Alpha	100	90	76	72	100	100	76.316	0	90	84	80	66.667	85.714	78.947
2KA1	Alpha	100	100	88	80	100	100	85.714	100	80	68	64	100	71.429	68.571
2L2T	Alpha	0	40	52	46	50	25	45.455	0	60	48	54	50	62.5	52.273
2M6I	Alpha	100	100	92	74	93.333	86.667	58	100	80	80	82	80	80	66.667
2N90	Alpha	100	70	60	48	66.667	57.143	48.718	100	70	76	60	100	85.714	64.103
2QTO	Alpha	100	100	100	96	100	100	94.845	100	100	100	100	100	100	96.907
2QTS	Alpha+Beta	100	100	100	96	97.674	90.805	78.311	100	100	96	88	86.047	89.655	75.571
2ZY9	Alpha	100	100	100	98	97.872	98.936	96.829	100	100	100	100	100	98.936	95.56
3M73	Alpha	100	100	100	100	100	100	94.904	100	100	100	100	100	100	93.312
3UG9	Alpha	100	80	68	60	66.667	54.545	35.736	0	40	52	48	51.515	40.909	32.132
4F4S	Alpha	100	100	100	98	100	100	97.368	100	80	88	86	85.714	86.667	84.211
4JKV	Alpha	0	0	0	0	0	0	0.211	0	0	0	0	0	0	0
4K7R	Alpha+Beta	100	100	100	100	100	100	96.188	100	100	96	98	97.727	96.629	93.722
4KJR	Alpha	100	70	72	72	77.143	68.571	51.852	100	60	64	68	65.714	67.143	50.142
4O6M	Alpha	100	100	100	94	97.297	91.892	73.118	100	100	96	96	97.297	94.595	72.849
4OR2	Alpha	0	20	12	6	7.895	5.195	4.627	0	20	20	18	18.421	18.182	9.512
4P6K	Alpha	100	30	24	20	50	40	23.077	0	0	4	6	0	0	3.846
4PD6	Alpha	100	100	100	100	100	98.81	88.915	100	90	96	96	97.619	96.429	86.792
4RYI	Alpha	0	0	4	12	5.556	13.889	10.497	0	20	8	20	11.111	16.667	18.232
4WIS	Alpha	100	100	76	64	65.753	63.265	47.619	100	70	68	60	60.274	57.143	47.211
5GUF	Alpha	0	0	0	0	0	0	0	0	0	0	0	0	0	0
5NF8	Alpha	0	0	0	0	0	0	0	0	0	0	0	0	0	0
5SV9	Alpha	0	60	48	40	40.426	40	30.042	100	80	52	40	42.553	32.632	11.975
5SVK	Alpha+Beta	100	100	100	100	100	100	93.113	100	80	92	94	94.444	95.833	89.807
5TIN	Alpha+Beta	100	90	92	92	94.444	91.667	87.017	0	70	76	84	80.556	87.5	78.453
5W68	Alpha+Beta	100	80	92	88	86.842	88.312	76.227	100	70	76	68	71.053	68.831	52.455
5WQ7	Alpha+Beta	100	100	96	92	93.548	92	77.831	100	80	80	80	83.871	82.4	49.761
5Z1F	Alpha	100	100	100	98	98.611	86.111	38.674	100	100	100	100	97.222	86.806	41.575
6BBI	Alpha	100	100	96	92	95.238	95.238	87.383	100	100	96	90	95.238	90.476	80.841
6DNF	Alpha+Beta	100	100	100	96	97.143	92.857	68.466	100	100	96	94	97.143	88.571	56.534
6EHB	Beta	100	100	100	100	100	100	95.937	100	100	100	100	100	98.438	84.375
6GYN	Alpha	100	100	100	100	100	100	86.564	100	100	100	100	100	99.038	87.524
6NT6	Alpha	100	90	92	84	87.179	82.051	74.49	100	90	96	92	94.872	89.744	76.786
6P2J	Alpha	100	100	100	98	98.305	94.915	66.33	100	90	96	94	93.22	85.593	50.842
6SU3	Alpha	100	100	100	100	100	100	98.106	100	100	100	100	100	100	89.394
6U1S	Alpha	0	30	24	36	29.032	43.548	41.29	0	20	44	52	38.71	45.161	48.065
6UWM	Alpha	100	80	84	76	82.143	75.439	62.718	100	100	92	88	92.857	85.965	66.899
6VX9	Alpha	100	100	100	100	100	100	97.805	100	100	100	100	100	100	97.317
6X2J	Alpha	100	100	100	100	100	96.825	80.666	100	70	60	48	47.619	39.683	39.778
6YC3	Alpha	0	0	0	0	0	0	0	0	0	0	0	0	0	0
6YZ2	Alpha	100	100	100	100	100	100	92.029	100	90	88	86	88.889	85.455	70.652
6ZYD	Alpha+Beta	100	100	100	98	100	91.566	90.215	100	100	100	98	97.561	95.181	84.487
7AHL	Beta	100	90	92	86	89.655	84.483	58.362	100	90	76	70	72.414	68.966	40.956
7BP3	Alpha	0	0	0	0	0	0	0	0	0	0	0	0	0	0.202
7JJP	Alpha+Beta	0	60	52	42	45.455	37.5	30.682	100	90	88	82	84.091	78.409	50
7JKC	Alpha	0	0	4	10	9.756	13.415	17.433	100	50	56	56	53.659	48.78	40.194
7JM6	Alpha	100	100	100	94	93.75	90	57.855	100	100	100	96	93.75	91.25	55.736
Average		76.9231	76.5385	74.7692	71.8846	75.3343	72.5216	62.3201	75	73.4615	73.0769	71.4231	72.6068	70.5311	58.7126

## Sheet: Supplementary Table 3
The precisions of DeepTMP for extracelluar (Extra), cytopliasmic (Cyto), and transmembrane (TM) regions when the experimental monomer structures are used as input. Top n is the number of top considered contacts, and L is the length of the sequence. "-" means no output for this test case.
PDBID	Extra							Cyto							TM
	top1	top10	top25	top50	topL/10	topL/5	topL	top1	top10	top25	top50	topL/10	topL/5	topL	top1	top10	top25	top50	topL/10	topL/5	topL
1EK9	-	-	-	-	-	-	-	100	100	100	100	100	100	98.63	-	-	100	100	100	100	87.037
1U7G	-	100	100	100	100	100	88.889	-	100	100	100	100	100	100	-	100	100	100	100	100	100
1UUN	100	100	100	100	100	100	96.552	-	-	-	-	-	-	-	-	-	-	-	-	-	100
2J58	-	-	-	-	-	-	-	100	100	100	100	100	100	96.273	-	-	-	-	-	-	96.875
2JAF	-	-	100	100	100	100	78.947	100	100	100	96.296	100	96.296	69.231	-	-	100	100	100	100	79.2
2K1K	-	-	-	-	-	-	-	-	-	-	-	-	-	-	100	90	92	84	100	100	86.842
2KA1	-	-	-	-	-	-	-	-	-	-	-	-	-	-	100	80	73.913	61.702	66.667	85.714	65.625
2L2T	-	-	-	100	-	-	100	-	-	-	-	-	-	-	100	80	76	66.667	100	75	67.442
2M6I	-	-	-	-	-	-	-	-	-	-	33.333	-	0	22.222	100	66.667	86.364	72.5	78.571	84	62.81
2N90	-	-	-	-	-	-	-	-	-	-	-	-	-	-	100	80	72	60	100	85.714	64.103
2QTO	-	100	100	100	100	100	100	-	-	-	-	-	-	100	-	100	100	100	100	100	97.059
2QTS	100	100	100	100	100	100	92.768	-	-	-	-	-	-	-	-	-	-	-	-	-	17.241
2ZY9	-	100	100	100	100	100	96.835	-	-	-	-	-	-	100	100	100	100	100	100	100	99.18
3M73	-	100	100	100	100	100	98.718	-	-	-	-	-	-	75	100	100	100	100	100	100	97.872
3UG9	-	0	60	42.857	50	38.462	39.506	-	-	-	-	-	-	-	0	12.5	6.25	2.703	4.348	2.174	2.618
4F4S	-	-	100	100	-	-	100	-	-	100	100	-	-	100	100	100	100	100	100	100	100
4JKV	0	0	0	0	0	0	0	-	-	0	0	0	0	0	-	-	-	-	-	0	0
4K7R	100	100	100	100	100	100	99.452	-	-	-	-	-	-	-	-	-	100	100	100	93.333	87.879
4KJR	-	-	-	0	-	0	38.462	-	-	100	100	100	100	93.333	100	90	82.609	86.047	81.25	77.049	58.025
4O6M	-	100	100	100	100	100	85.484	-	-	-	-	-	-	70	100	100	100	100	100	96.552	83.333
4OR2	0	0	0	0	0	0	0.27	-	-	-	-	-	-	-	-	-	-	-	-	-	0
4P6K	-	-	-	-	-	-	-	-	-	0	0	-	-	0	0	40	20.833	23.404	50	40	24
4PD6	-	-	-	-	-	-	0	-	-	-	100	-	100	100	-	100	100	100	100	100	95.963
4RYI	-	0	0	0	0	0	0	-	-	-	-	-	-	-	0	0	5.556	10.811	8.333	7.143	8.943
4WIS	100	100	100	97.917	97.183	90.141	59.254	-	-	-	-	-	-	-	-	-	-	-	-	-	38.095
5GUF	-	-	-	-	-	-	-	-	-	-	-	-	-	0	-	0	0	0	0	0	0
5NF8	0	0	0	0	0	0	0	-	-	-	-	-	-	0	-	-	0	0	-	0	0
5SV9	100	88.889	85.714	67.5	65.789	60.274	25.155	-	-	-	-	-	-	-	-	-	-	-	-	-	23.81
5SVK	100	100	100	100	100	100	95.205	-	-	-	100	-	100	97.778	-	-	-	-	-	0	34.783
5TIN	-	-	100	100	100	100	95.652	-	-	100	100	100	100	100	100	100	93.75	91.176	95.455	91.837	81.865
5W68	-	-	-	-	-	-	-	100	100	100	98	97.368	96.104	81.654	-	-	-	-	-	-	-
5WQ7	-	-	-	-	-	-	-	100	100	100	100	98.387	97.6	85.486	-	-	-	-	-	-	-
5Z1F	100	100	100	100	98.529	91.406	48.925	-	-	-	-	-	-	-	-	-	-	-	100	100	37.288
6BBI	-	-	-	100	-	-	41.176	-	-	100	100	100	100	80.556	100	100	100	100	100	100	100
6DNF	-	-	100	100	100	100	73.494	-	-	-	-	-	-	-	100	100	100	100	100	100	64.167
6EHB	-	100	100	100	100	100	97.5	-	100	100	100	100	100	96.429	100	100	100	100	100	100	98.63
6GYN	-	-	-	-	-	-	75	100	100	100	100	100	100	94.34	-	-	-	100	100	100	93.506
6NT6	-	-	-	-	-	-	-	-	100	100	100	100	100	96.154	-	100	100	100	100	100	91.86
6P2J	-	-	100	100	100	94.444	61.29	-	-	100	100	100	97.143	72.951	100	100	100	100	100	97.872	79.048
6SU3	-	-	100	100	100	100	94.118	-	-	-	-	-	-	100	100	100	100	100	100	100	96.241
6U1S	-	50	60	40	50	41.667	26.761	-	66.667	42.857	33.333	37.5	37.5	31.148	0	20	25	41.667	37.5	41.935	35.333
6UWM	-	-	-	-	-	-	-	-	100	66.667	55	70	52.174	41.441	100	100	100	100	100	100	86.111
6VX9	100	100	100	100	100	100	99.102	-	-	-	-	-	-	-	-	-	100	100	100	100	100
6X2J	-	-	-	100	100	100	81.818	-	-	-	100	100	100	61.905	100	100	100	100	100	98.718	83.758
6YC3	-	100	77.778	73.684	77.778	76.19	72.727	-	-	-	-	-	-	100	100	77.778	75	66.667	77.778	67.857	62.143
6YZ2	-	-	100	100	100	100	84.211	-	-	50	66.667	50	66.667	87.931	100	100	100	100	100	100	98.529
6ZYD	100	100	100	100	100	100	96.216	-	-	-	-	-	-	-	-	-	-	-	-	-	82.353
7AHL	-	-	-	-	-	-	-	100	100	96	96	93.103	94.828	71.918	-	-	-	-	-	-	100
7BP3	-	33.333	20	7.692	8.333	4	9.89	100	100	73.333	78.947	78.947	69.231	48.684	-	100	100	80	80	80	40.201
7JJP	-	60	66.667	66.667	66.667	61.905	25.893	-	-	100	100	100	95	65.254	100	100	100	95.238	94.444	90.625	64.341
7JKC	-	100	100	100	100	66.667	26.471	-	-	100	100	100	100	83.186	-	85.714	86.667	87.5	86.957	82.857	58.824
7JM6	-	-	-	-	-	-	0	-	100	100	100	100	97.561	75.443	100	100	100	94.737	96.552	86.667	64.765
Average	75	73.2889	80.3175	77.6755	78.5712	73.4896	61.6857	100	97.6191	84.5357	84.1991	88.0567	84.6194	72.1374	84.6154	82.5048	81.4722	80.1236	86.0988	78.2154	65.954
The precisions of DeepTMP for extracelluar (Extra), cytopliasmic (Cyto), and transmembrane (TM) regions when the AlphaFold2-predicted monomer structures are used as input. Top n is the number of top considered contacts, and L is the length of the sequence. "-" means no output for this test case
PDBID	Extra							Cyto							TM
	top1	top10	top25	top50	topL/10	topL/5	topL	top1	top10	top25	top50	topL/10	topL/5	topL	top1	top10	top25	top50	topL/10	topL/5	topL
1EK9	-	-	-	-	-	-	-	100	100	100	100	100	100	97.105	-	100	100	100	100	100	94.595
1U7G	-	100	100	100	100	100	95	-	100	100	100	100	100	100	-	100	100	100	100	100	98.942
1UUN	100	100	100	100	100	100	92	-	-	-	-	-	-	-	-	-	-	-	-	-	57.143
2J58	-	-	-	-	-	-	-	100	100	100	97.959	100	95.714	86.391	-	-	-	-	-	-	-
2JAF	-	-	-	-	-	-	60	-	100	100	100	100	100	85.366	-	100	100	100	100	100	73.143
2K1K	-	-	0	0	-	-	0	-	-	-	-	-	-	-	100	90	79.167	78.261	100	100	80.556
2KA1	-	-	-	-	-	-	-	-	-	-	-	-	-	-	100	100	91.667	86.957	100	100	88.235
2L2T	-	-	0	60	-	-	50	-	-	-	-	-	-	-	0	50	61.905	46.512	50	33.333	47.368
2M6I	-	-	-	-	-	-	-	-	-	-	50	-	0	23.529	100	100	100	83.333	100	96.296	69.231
2N90	-	-	-	-	-	-	-	-	-	-	-	-	-	-	100	70	60	48	66.667	57.143	48.718
2QTO	-	100	100	100	100	100	100	-	-	-	-	-	-	100	100	100	100	94.595	100	100	92.647
2QTS	100	100	100	100	100	98.485	92.23	-	-	-	0	0	0	36.364	-	-	100	100	100	85.714	57.143
2ZY9	100	100	100	95.455	95.238	96.552	96.045	-	-	-	-	-	-	100	-	100	100	100	100	100	96.522
3M73	-	100	100	100	100	100	95	-	100	100	100	100	100	66.667	100	100	100	100	100	100	97.872
3UG9	-	100	83.333	57.143	66.667	47.368	28.03	-	-	-	-	-	-	100	-	100	63.636	59.091	64.286	57.143	43.066
4F4S	-	-	100	85.714	-	100	91.667	-	-	-	100	-	-	100	100	100	100	100	100	100	97.826
4JKV	-	-	-	-	-	-	0	0	0	0	0	0	0	0.216	-	-	-	-	-	-	-
4K7R	100	100	100	100	100	100	97.29	-	-	-	-	-	-	-	-	-	100	100	100	100	90.164
4KJR	-	-	-	0	-	50	36.364	-	-	-	100	-	100	68.75	100	70	72	73.333	76.471	68.852	51.24
4O6M	100	100	100	100	100	100	95.833	-	-	-	-	-	100	52.941	-	100	100	88.462	95	85.366	72.289
4OR2	0	22.222	14.286	6.522	8.824	5.882	5.373	-	-	-	-	-	-	-	-	0	0	0	0	0	0
4P6K	-	-	-	-	-	-	-	-	-	0	0	-	-	0	100	30	25	21.277	50	40	24
4PD6	-	-	-	-	-	-	0	-	-	-	-	-	100	100	-	100	100	100	100	98.718	93.811
4RYI	0	0	0	0	0	0	0	-	-	-	-	-	-	0	-	0	7.692	20.69	12.5	23.81	14.912
4WIS	100	100	76	64	65.753	63.699	48.908	-	-	-	-	-	-	-	-	-	-	-	-	-	30
5GUF	-	0	0	0	0	0	0	-	-	-	-	-	-	-	0	0	0	0	0	0	0
5NF8	-	-	-	-	-	-	-	-	-	-	-	-	-	0	-	0	0	0	0	0	0
5SV9	0	71.429	61.111	54.545	54.839	47.619	23.97	-	-	-	-	-	100	74.242	-	-	-	-	-	-	29.63
5SVK	-	100	100	100	100	100	92.683	100	100	100	100	100	100	96.33	-	-	-	-	-	-	25
5TIN	-	100	100	100	100	96	93.464	-	-	100	100	100	100	100	100	75	84.615	88.889	87.5	90	84.524
5W68	-	-	-	-	-	-	-	100	80	92	88	86.842	88.312	76.227	-	-	-	-	-	-	-
5WQ7	-	-	-	-	-	-	-	100	100	96	92	93.548	92	77.831	-	-	-	-	-	-	-
5Z1F	100	100	100	97.959	98.551	92.742	64.211	-	-	-	-	-	0	0	-	-	-	-	100	75	13.761
6BBI	-	-	50	42.857	50	60	50	100	100	100	100	100	100	86.364	-	100	100	100	100	100	95.652
6DNF	100	100	100	93.75	100	91.667	59.701	-	-	-	-	-	-	-	-	100	100	96.97	96	93.182	74.634
6EHB	-	100	100	100	100	100	94.253	-	100	100	100	100	100	97.701	100	100	100	100	100	100	97.222
6GYN	-	-	-	-	-	-	77.778	100	100	100	100	100	100	83.832	-	-	-	100	100	100	92.086
6NT6	-	-	-	-	-	-	-	-	-	66.667	45.455	55.556	50	56.051	-	100	100	96.296	100	95.238	88.108
6P2J	-	100	100	80	83.333	76.923	66.355	-	-	100	100	100	100	69.492	-	100	100	100	100	96.296	71.556
6SU3	-	100	100	100	100	100	95.876	-	-	-	-	-	-	100	100	100	100	100	100	100	99.153
6U1S	0	33.333	42.857	60	50	69.231	44	-	-	-	-	-	-	41.667	-	0	6.667	22.857	15	30	41.206
6UWM	-	-	-	-	-	-	-	-	0	25	16.667	20	15.385	31.183	100	100	100	100	100	100	84.906
6VX9	100	100	100	100	100	100	98.58	-	-	-	-	-	-	-	-	-	-	-	-	100	85.185
6X2J	-	-	100	100	100	98.485	78.819	-	-	-	-	-	0	64.706	100	100	100	100	100	100	83.764
6YC3	0	0	0	0	0	0	0	-	-	0	0	0	0	0	-	0	0	0	0	0	0
6YZ2	-	-	-	100	100	100	73.333	-	-	-	-	-	-	92.157	100	100	100	100	100	100	94.04
6ZYD	100	100	100	98	100	91.566	90.75	-	-	-	-	-	-	-	-	-	-	-	-	-	80
7AHL	-	-	-	-	-	-	-	100	90	92	86	89.655	84.483	66.929	-	-	-	-	-	-	20
7BP3	-	0	0	0	0	0	0	-	-	-	-	-	-	0	-	0	0	0	0	0	0
7JJP	-	-	-	0	0	25	21.739	-	0	50	16.667	22.222	20	21.368	0	66.667	52.632	46.875	50	43.396	35.897
7JKC	-	-	-	50	50	66.667	41.176	-	0	0	0	0	5	17.273	-	0	11.111	21.053	21.429	21.622	21.429
7JM6	-	-	-	-	-	-	-	100	100	100	94.118	96.078	92.632	60.57	-	-	100	90.909	85	82	53.873
Average	66.6667	77.9609	71.8576	67.027	71.7163	72.0572	57.7033	90	74.7059	73.7121	68.7256	71.0864	67.0181	60.7813	83.3333	70.8796	72.2075	71.609	74.8745	73.1693	60.2302
